# Supplementary material for: Decoding Musical Training from Dynamic Processing of Musical Features in the Brain
Source: Sci Rep. 2018 Jan 15;8:708. doi: 10.1038/s41598-018-19177-5 (PMC5768727; doi:10.1038/s41598-018-19177-5)
Supplement: Supplementary file 2 — Supplementary Dataset 3 [file 41598_2018_19177_MOESM2_ESM.csv]

stimulus	time	activity	brightness	fullness	key clarity	pulse clarity	timbral complexity
Dream Theater	2	-0.0148863027865	-0.00645754395349	-0.0157373722472	-0.00242444515103	0.0158822208394	0.0119035615899
Dream Theater	4	-0.0323592269159	-0.119662200123	-0.140016405232	0.0365899422223	-0.0084850933672	-0.0289975098605
Dream Theater	6	-0.287748843392	-1.46097448935	-1.64200659372	0.427348999435	-0.268322746938	-0.547315091684
Dream Theater	8	-0.806317173869	-3.86065812005	-4.37144611274	1.0886000957	-0.677198830799	-1.49935258461
Dream Theater	10	-1.31357678799	-5.68425114938	-6.53086934148	1.36536947917	-0.719704161648	-2.31855013828
Dream Theater	12	-1.66197358644	-6.22986579585	-7.64231453773	1.30671872731	-0.426788266994	-2.9617568709
Dream Theater	14	-1.77710266946	-5.65680311685	-8.14121550356	1.14294772652	-0.0642722461245	-3.4652960519
Dream Theater	16	-1.71807898887	-4.24420263227	-8.32811941653	0.757807300578	0.275856570308	-3.86302288284
Dream Theater	18	-1.64848651695	-2.92696698931	-8.24187303118	0.618517683003	0.409913851765	-4.03149938769
Dream Theater	20	-1.68375489388	-2.44319738949	-8.06051286261	0.463300093049	0.415449292909	-4.1662681003
Dream Theater	22	-1.73562998877	-2.2364803902	-7.83617447092	0.269559607814	0.283206863538	-4.34730890866
Dream Theater	24	-1.78661843301	-2.36372421638	-7.54454084616	0.309334014794	0.171040611282	-4.37599903287
Dream Theater	26	-0.704412834301	-0.894135065198	-5.59547857526	0.134294378844	-0.453527090187	-2.80290453975
Dream Theater	28	1.55933721683	2.92106460746	-2.20569788072	0.399037014782	-2.0377547187	0.599179772707
Dream Theater	30	3.34298023743	5.93081489442	0.187625401273	0.970104407494	-3.37437774215	3.39086574267
Dream Theater	32	4.16468118933	7.27909536072	1.11030446983	1.15697944393	-3.89644501877	4.6070361234
Dream Theater	34	4.1633348391	7.24100827807	1.65624481246	1.26821507812	-4.05294105308	4.81426389498
Dream Theater	36	3.5876827885	6.1686808544	1.802689933	0.958769721389	-4.13791053	4.44265166922
Dream Theater	38	2.8908726736	5.11651630094	0.968924671247	0.371018813816	-4.09281122602	3.84943476593
Dream Theater	40	2.44550552376	4.22378524416	0.737922469885	-0.48292410184	-3.91398606871	3.3127430191
Dream Theater	42	2.17435206284	3.88406390913	1.09940934623	-1.1358163171	-3.6706925185	2.96942320762
Dream Theater	44	1.84118796595	3.92804392725	1.35450964482	-0.927572235552	-3.4136188326	2.90514042073
Dream Theater	46	1.49455514971	3.44029013299	1.91990566565	-0.10459955667	-2.83146248447	2.85527567801
Dream Theater	48	0.963839456268	1.66599101451	2.8744349738	0.572911280394	-0.973186167396	1.77017888823
Dream Theater	50	0.420648776502	0.173228241898	3.91273081973	0.47919562903	1.38936643068	0.659807024864
Dream Theater	52	0.167087344076	-0.504844880504	4.60062785675	0.282300687546	2.8770471313	0.0435567222871
Dream Theater	54	0.0183175185782	-1.20507844088	4.66937010785	-0.280066502881	3.20665705407	-0.797003192014
Dream Theater	56	-0.204586027463	-2.01622018971	4.14775359306	-0.872722368261	3.09281133036	-1.68210698401
Dream Theater	58	-0.30218137072	-2.18369096462	3.60677954094	-0.828457424896	3.15625282504	-1.86294698366
Dream Theater	60	-0.25297226115	-1.96122899482	3.47859170359	-0.755085177176	2.72357693759	-1.675758671
Dream Theater	62	-0.229237093846	-1.6641619639	3.80490696094	-0.663947620727	2.12250809434	-1.4642109965
Dream Theater	64	-0.0648890997788	-0.509539493841	3.80312999864	-0.431176727067	1.7562915805	-0.47934160514
Dream Theater	66	-0.100035576146	0.538760200813	3.4166769895	0.0615772323783	1.26900751011	0.730059692896
Dream Theater	68	-0.25108445518	0.943576210951	3.11050055619	0.415924591412	1.16927024437	1.4682450243
Dream Theater	70	-0.354461727846	1.07637530726	2.84959916019	0.577382559684	1.61849778117	1.7106414155
Dream Theater	72	-0.480866339725	1.15680614125	2.66900779964	0.601370322518	2.03785638285	1.93758829784
Dream Theater	74	-0.458126276983	1.09349184951	2.2765806086	0.263069958194	2.06858484799	2.04917696231
Dream Theater	76	-0.639841054316	0.38173323261	1.7439342255	-0.271417249132	2.0829147203	1.62785109728
Dream Theater	78	-0.754363174579	-0.309130244955	1.58033012739	-0.691166205946	2.12312012912	1.09222694652
Dream Theater	80	-0.63038057676	-0.392399818423	1.74017386271	-0.475264912683	2.09911884459	0.680249637163
Dream Theater	82	-0.367999325607	0.135762359452	1.78276016535	-0.330391835477	2.21826292264	0.535076546073
Dream Theater	84	-0.0386599628415	0.416148384273	1.0075670257	-0.448313452658	1.78896964164	0.532748408126
Dream Theater	86	0.0255772227478	-0.0327401337311	-0.0513372756046	0.0651631019347	1.04135755767	0.453565884766
Dream Theater	88	-0.076197929064	-0.597558398402	-0.736956167108	0.571432160534	0.440398377552	0.448360822172
Dream Theater	90	-0.203473783735	-0.912386804052	-1.07660951229	0.49561575085	0.130456971243	0.448141745977
Dream Theater	92	-0.264769538514	-0.901216314662	-1.16516704399	0.697182409489	0.19165833003	0.546215292929
Dream Theater	94	-0.346187727555	-0.717084956143	-0.90744246635	0.919800039857	0.18200387592	0.717689233409
Dream Theater	96	-0.562263246319	-0.781559919722	-0.423610389451	0.426242553088	0.0454353064988	0.699870094796
Dream Theater	98	-0.56879394727	-0.921141390597	0.0960248466867	-0.223813178	0.0747876004117	0.545897842969
Dream Theater	100	-0.48800138361	-0.98381092883	0.541512647646	-0.67034682238	0.212303189331	0.353357983779
Dream Theater	102	-0.623885419681	-0.966200833385	0.698442231047	-1.03152607678	0.240562610227	0.217523875086
Dream Theater	104	-0.430583669824	-0.607830477087	0.768233766331	-1.07856652426	0.308184419532	0.228000539709
Dream Theater	106	0.116460603784	-0.232843460937	0.924487456836	-0.661058107334	0.607501524006	0.169361847561
Dream Theater	108	0.619154947634	0.171289155321	1.15999112905	0.31843840083	0.810428080236	0.137594308071
Dream Theater	110	0.614023279323	0.427177941394	1.1498548471	1.05960029864	0.442251661071	0.113680603099
Dream Theater	112	-0.0416576067473	0.397100381402	0.946196693434	1.19282746089	0.181104774986	0.309821130563
Dream Theater	114	-0.582045222131	0.462339739724	0.950638871043	1.01698487587	0.482912982098	0.744929436669
Dream Theater	116	-0.922051710852	0.488854310854	1.00339096685	0.969681499312	1.07054860111	1.03563776497
Dream Theater	118	-1.12626875115	0.349195980871	1.23065557949	0.878005592275	1.76892021738	1.27476534882
Dream Theater	120	-1.13433327919	-0.0284600236719	1.3679705705	0.478251133569	2.10912593012	1.22138312373
Dream Theater	122	-1.15882184245	-0.530035189459	1.05320126069	0.0486190875486	2.15098974424	0.869491909281
Dream Theater	124	-0.968508672189	-0.620598395213	0.605655410038	-0.153827401379	2.10616087806	0.544168530503
Dream Theater	126	-0.716013817562	-0.296279434381	0.291874973216	0.099228244061	1.92171189604	0.333135734684
Dream Theater	128	-0.47911727644	0.145011728176	0.237627465533	0.450707130947	1.77762784098	0.291394913631
Dream Theater	130	-0.0399984702548	0.765826918212	-0.0575396371484	0.807186202462	1.1351105844	0.434622799177
Dream Theater	132	0.345330653989	1.41345804075	-0.755602298749	1.08215962694	-0.157506404058	0.569271447816
Dream Theater	134	0.538804695664	1.73787956104	-1.54470607626	1.17905024106	-1.04991332128	0.683985149724
Dream Theater	136	0.435160854549	1.55089456131	-2.05492891058	0.300062204555	-1.46706727947	0.832552704902
Dream Theater	138	0.238198277092	1.36950756442	-1.89596163635	-1.00501949149	-1.56467146283	0.876034457661
Dream Theater	140	0.276528896252	1.40956517509	-1.28163376909	-0.876124792931	-1.52251981795	0.841148450592
Dream Theater	142	0.804443202911	1.71022340705	-0.691846070999	0.401713701778	-1.62611148843	0.768511036899
Dream Theater	144	1.28601514353	1.65374117519	-0.439015190578	1.26351607555	-1.8149244619	0.103699062693
Dream Theater	146	1.164347125	0.902338029992	-0.322689151686	0.670107362212	-1.74815377722	-0.976907107716
Dream Theater	148	0.827119739311	0.111963231805	-0.163341021457	-0.2071290266	-1.45746825353	-1.7364152043
Dream Theater	150	0.587379917285	-0.425275342611	-0.10213349509	-0.684313135796	-1.31286226706	-2.00995860331
Dream Theater	152	0.557850794509	-0.598000791724	-0.176639979504	-0.803849652469	-1.18957640686	-2.0315537936
Dream Theater	154	0.668249937858	-0.372711238062	-0.338021939935	-1.14593368211	-1.03343265412	-1.86979900918
Dream Theater	156	0.849149565293	0.161143386337	-0.395724567906	-1.93164093532	-0.781337970337	-1.47897761664
Dream Theater	158	1.09495610063	0.618786678421	-0.300643089775	-2.15814557015	-0.708010845711	-1.11702222275
Dream Theater	160	1.29932822173	0.512554831596	-0.33559788485	-1.63151635588	-0.864062607499	-1.31702552358
Dream Theater	162	1.43243135477	0.123621125977	-0.510647780678	-0.771072519436	-1.07354311009	-1.79998412472
Dream Theater	164	1.6788962977	-0.206707223465	-0.560488078488	-0.110955965055	-1.01160828622	-2.05190716653
Dream Theater	166	2.07252740436	-0.214719324248	-0.928325080485	0.410217772983	-0.701790165156	-2.04490679701
Dream Theater	168	2.09010149774	-0.186399959208	-1.26400297292	0.73358285587	-0.549346966613	-2.11615060196
Dream Theater	170	1.64918731542	-0.340239391779	-1.07107267494	0.127036052	-0.567711472427	-2.11671102266
Dream Theater	172	1.18160856029	-0.585790630269	-0.757011405091	-0.785750362293	-0.561039305725	-1.98587985102
Dream Theater	174	1.07152953524	-0.594040353993	-0.715519260928	-1.27782372593	-0.508673017845	-1.71234004151
Dream Theater	176	0.986876332559	-0.522061653783	0.000382009272458	-1.42666678459	-0.586321373757	-1.35301544686
Dream Theater	178	0.800769584085	-0.904231341577	0.732773240084	-1.58918670373	-0.955065369101	-1.63549930486
Dream Theater	180	0.716964143697	-1.18003122846	0.549797777146	-1.34638508527	-1.16779353209	-1.91791699085
Dream Theater	182	0.666474955801	-1.28595936644	0.634192874677	-0.699961585009	-1.20433926834	-1.9475826547
Dream Theater	184	0.475241044539	-2.1306269691	2.07909584374	-0.341900124348	-1.37149241661	-2.40332535536
Dream Theater	186	0.328678258864	-2.48470004838	2.73408648871	-0.547894451364	-1.36123497849	-2.36391347594
Dream Theater	188	0.237807895218	-1.9034545924	2.87885354756	-0.753085235403	-1.2011516027	-0.762379979562
Dream Theater	190	-0.315683791405	-0.449349920709	1.90516129197	-0.208933262855	-1.10622909625	1.05298839003
Dream Theater	192	-1.43627775425	1.67289531859	-0.845288974907	0.676547871983	-0.904742051618	2.14912554145
Dream Theater	194	-2.57009580643	3.30906244288	-3.30487276252	1.19606774533	-0.484103010266	2.7261327706
Dream Theater	196	-2.9490515287	3.7786456341	-4.50093250112	1.29967997375	0.246101587709	2.75633076872
Dream Theater	198	-2.57977697298	4.14743394292	-4.30668784349	1.018669311	0.779902291625	3.2882956569
Dream Theater	200	-2.2415530468	4.59256988077	-3.32755719465	0.792703910168	0.790335788141	4.56634964981
Dream Theater	202	-2.08393274305	4.90738308713	-2.88767156696	0.858675886322	0.825974208392	5.58631540662
Dream Theater	204	-1.9455499438	4.66611193901	-2.80620423273	1.22209977303	0.879151568463	5.58500312857
Dream Theater	206	-1.56906042489	3.09556337108	-2.18295097352	1.72515797307	0.829775773229	3.75084836518
Dream Theater	208	-1.27113997282	1.07564063335	-1.52677997427	2.00322610113	0.866949069466	1.41168478284
Dream Theater	210	-1.26518223702	-0.360936775922	-1.02614277977	1.61619338284	0.923208012406	-0.0425881695102
Dream Theater	212	-1.22230167029	-0.716530959446	-0.846278656579	1.34228959121	0.995870190861	-0.449372957778
Dream Theater	214	-0.878434137907	-0.685906671626	-0.873414872945	1.0385109115	1.10083402457	-0.520684630169
Dream Theater	216	-0.59749033818	-0.912631151468	-0.864047925515	0.295013485047	1.14562288473	-0.607020058032
Dream Theater	218	-0.572671407141	-0.942053615843	-0.928686497912	-0.74715045792	0.9255159317	-0.476968638466
Dream Theater	220	-0.555729553814	-0.7647786867	-0.709390216808	-1.45401097016	0.715884510704	-0.194758426845
Dream Theater	222	-0.241502294823	-0.9237713395	0.345282972682	-1.26785728238	0.430114024268	-0.379610961976
Dream Theater	224	0.155357469509	-1.11018474388	1.24322238359	-1.10113263665	-0.0435118828726	-0.672986439974
Dream Theater	226	0.357190674191	-0.888758613584	1.40813413127	-1.28905494222	-0.208125882864	-0.581998253852
Dream Theater	228	0.525538365185	-1.14336599528	2.43764539935	-1.47087834525	-0.272562174764	-0.544102858625
Dream Theater	230	0.668957496668	-2.17876829071	4.83519816581	-1.36345475863	-0.23293290396	-0.761011831098
Dream Theater	232	0.621676709711	-3.11147257916	6.76788811602	-1.41760531792	0.136236952939	-0.866670199695
Dream Theater	234	0.551038742506	-3.16266680398	6.38474518199	-1.81825885238	0.644219844136	-1.01730936433
Dream Theater	236	1.06062754312	-1.91683319207	3.52414627209	-1.41745884977	0.884204889923	-1.24286703436
Dream Theater	238	1.73007166192	-0.585076419476	1.53975985891	-0.0830950296923	0.537661584918	-1.30552491848
Dream Theater	240	1.6941646633	-0.0589209660158	1.06676456904	0.864988299553	0.055750157062	-1.20549733342
Dream Theater	242	1.3876261455	-0.0635845113127	0.716708437153	1.12504542305	-0.168279054196	-0.876590043968
Dream Theater	244	1.33146987376	-0.0268817347018	0.562902969135	1.12400839835	-0.159363624075	-0.629349550145
Dream Theater	246	1.39972522283	0.310230477955	0.29513960217	1.18904614233	-0.249463259259	-0.496482071528
Dream Theater	248	1.56578168431	0.56248311001	0.343092154163	1.27964690404	-0.327840520728	-0.393194427163
Dream Theater	250	1.65067997956	0.498219879027	0.728036258467	1.44685961057	-0.255174260028	-0.59695809445
Dream Theater	252	1.77601263205	0.468285164292	0.876709146926	1.54660563314	-0.450936750513	-0.950052054727
Dream Theater	254	2.00807071913	0.494716393133	1.09505177426	1.49871370796	-0.622044855056	-1.12431085266
Dream Theater	256	2.25074623177	0.467220744263	1.55194767499	1.2919745777	-0.486061505456	-1.14691907743
Dream Theater	258	2.14874662429	0.434977542361	1.17344118336	0.94335405799	-0.426447255347	-1.4594907696
Dream Theater	260	1.68803922751	0.39059422777	-0.161525482809	0.266584268525	-0.445131540158	-1.68445113802
Dream Theater	262	1.16211163017	0.128749778001	-1.19323880215	-0.355827348839	-0.407109408098	-1.54650087877
Dream Theater	264	0.660452496871	-0.207080337495	-1.92690130567	-0.994190085591	-0.148591215813	-1.17490472549
Dream Theater	266	0.165534297711	-0.380900080466	-2.21970344479	-1.42779432986	0.201816203614	-0.591996050081
Dream Theater	268	-0.308220516525	-0.496118653179	-2.01720845436	-1.16489046768	0.342544193281	-0.261148409535
Dream Theater	270	-0.584252019528	-0.572954986007	-1.7504299004	-0.94909033505	0.352346806144	-0.172584188509
Dream Theater	272	-0.513179427661	-0.453158796376	-2.02611781659	-0.978906523545	0.324557332051	-0.157887817734
Dream Theater	274	-0.282757591331	-0.323128144234	-2.00539752138	-0.937760192828	0.171740903839	-0.22039940737
Dream Theater	276	-0.661776849787	-0.567481893966	-0.5483514206	-0.330698874841	0.137405623974	0.228597087034
Dream Theater	278	-1.38359763295	-0.967153774827	1.20758678227	0.212768093171	0.206359272435	0.828506538748
Dream Theater	280	-1.86330689038	-1.05342521009	1.86464537799	0.61918884514	0.0975433357476	1.1867126477
Dream Theater	282	-2.04892025603	-0.823806920346	2.2833607826	1.0103062523	-0.0938280785973	1.34605788714
Dream Theater	284	-1.97344865128	-0.721539581114	2.57500325775	1.0711355335	-0.205701138019	1.21200647006
Dream Theater	286	-1.48562577828	-0.68884478726	2.18657264257	0.912532604114	-0.250206705029	0.813103963712
Dream Theater	288	-0.669882468522	-0.394554669984	1.72513888606	0.805826447006	-0.161106372912	0.353238589514
Dream Theater	290	0.0862930097461	-0.00795575154401	0.86508639385	0.713423325348	0.0178104898975	0.0572147669351
Dream Theater	292	0.429312133577	0.371063847754	0.11071823975	0.645510473622	0.351754305826	0.134768130447
Dream Theater	294	0.696479604859	0.900930085942	-0.0723916052122	0.537258968821	0.676368001335	0.221565018982
Dream Theater	296	0.755653695301	1.10878265952	-0.35492373951	0.512349214642	0.434921543285	-0.145568244806
Dream Theater	298	0.383560391591	0.934411522777	-1.16791289221	0.305204476309	-0.0508536712419	-0.477918818909
Dream Theater	300	-0.0886533894439	0.58722437042	-1.80733781689	0.000711878968922	-0.330017389572	-0.674992000245
Dream Theater	302	-0.462887782358	0.189796773559	-2.12628477081	-0.478708578791	-0.373547895412	-0.922685186092
Dream Theater	304	-0.523859030593	0.126439753397	-2.33679168059	-1.23619392222	-0.226194850189	-0.838216391588
Dream Theater	306	-0.0611104191124	0.498727045685	-2.33517349105	-1.35476658691	-0.0657939889002	-0.467315073019
Dream Theater	308	0.388459684126	0.67507004631	-2.11503318296	-0.863446887983	0.153163232793	-0.268073141399
Dream Theater	310	0.477103426206	0.482074309707	-1.84845408903	-0.656569318389	0.185206117541	-0.374505076114
Dream Theater	312	0.593388481067	0.53832401144	-1.09158574748	-0.699846390772	-0.0287733115501	-0.295367166731
Dream Theater	314	0.553800914115	0.87259599848	-0.0359540639623	-0.153656973667	-0.28724338256	-0.0878535998642
Dream Theater	316	0.323314597548	1.03265610409	0.653706097357	0.238742919264	-0.504316246431	-0.0776597726376
Dream Theater	318	0.00388487774285	0.764982950813	0.853597592612	0.0732396540998	-0.50628001859	-0.465812029698
Dream Theater	320	-0.143989964437	0.258434723312	0.576253169683	-0.0713786526335	-0.341422781362	-1.09089073803
Dream Theater	322	0.0444224887596	0.27374263144	0.359935386583	0.204142522795	-0.393618963656	-1.24367068708
Dream Theater	324	0.289617735541	0.722423639647	0.0961397319098	1.013660812	-0.465696519584	-1.02823127643
Dream Theater	326	0.60858805168	1.1704688637	-0.0132706178623	1.86058977288	-0.440759079972	-0.628606866378
Dream Theater	328	0.636192302802	1.10902530212	0.112221804468	1.29551160627	-0.470030893238	-0.399090556758
Dream Theater	330	0.0994105627584	0.31463553944	-0.0375720825487	-0.166463888788	-0.42980234513	-0.341078280557
Dream Theater	332	-1.37273476737	-0.923581168689	-0.0864392649423	-0.426029135909	-0.410905594533	0.752697837095
Dream Theater	334	-2.94131604279	-2.04926553539	0.173566246846	-0.532401729155	-0.0280591649479	2.37060159044
Dream Theater	336	-3.72049265676	-2.79616102664	0.949860479993	-0.180868809841	0.63361245921	3.67505187463
Dream Theater	338	-3.25380033047	-2.75233428315	1.95972119005	0.0291960159792	1.00619385153	4.00450819239
Dream Theater	340	-1.7588610523	-1.93198311833	1.94424666563	-0.717451486454	0.871077712223	2.61983476034
Dream Theater	342	-0.457063828306	-1.00634368073	1.02716489971	-1.49546483288	0.904510297649	1.06553326872
Dream Theater	344	0.417237885034	-0.173486398331	0.0295896633909	-1.43781618368	1.28672525315	0.276366737224
Dream Theater	346	0.627982358217	0.019433925125	-0.305802622836	-0.868224207062	1.56917127948	0.185423599879
Dream Theater	348	0.671183076668	-0.0760883320686	0.258826238609	-0.949269813186	1.51333975472	0.227259457214
Dream Theater	350	0.6214766417	0.0296209946399	0.701770490728	-0.898852431442	0.995398149119	0.176810044229
Dream Theater	352	0.167535104585	0.0721191782174	0.496591603068	-0.494659930952	0.647279713392	0.32041967867
Dream Theater	354	-0.191244082018	0.129337408389	-0.104858270232	0.255954799718	0.691165396536	0.587046806599
Dream Theater	356	-0.560835564192	0.0588711572657	-0.74366104167	0.457104721672	0.884817608651	0.753226047121
Dream Theater	358	-0.75284691355	0.0973144460329	-1.09987863365	-0.42816006475	0.956651183742	0.968318464327
Dream Theater	360	-0.644118866088	0.35872623515	-1.64209015112	-1.2793445841	0.618685037297	1.03631507064
Dream Theater	362	-0.468183833673	0.393510166568	-1.90108361402	-1.66742338772	0.477137435851	1.03674975871
Dream Theater	364	-0.237272526755	0.373905105238	-1.6630182568	-1.75323545173	0.46209893892	0.98882257176
Dream Theater	366	-0.0786277009244	0.542251297932	-1.31133052191	-1.13021111248	0.289865830005	0.87223278776
Dream Theater	368	0.243447624504	0.769558878545	-0.637662165307	-0.192018661735	0.00342379351187	0.534561861753
Dream Theater	370	0.571855182235	0.648255100353	-0.213065710154	0.159626369336	-0.533200241739	-0.615408394799
Dream Theater	372	0.741072929402	0.441926856981	-0.0161070194092	0.2931043837	-1.02438044996	-1.7774030774
Dream Theater	374	0.926179957052	0.391865081131	0.11425079009	0.63089979494	-1.28994201067	-2.4526610109
Dream Theater	376	1.01708843535	0.36144622636	0.0321534049777	1.01811952929	-1.38567795777	-2.7845283166
Dream Theater	378	1.15010821821	0.205309678222	0.44012005986	1.01424922463	-1.29313264227	-2.777524109
Dream Theater	380	1.23339017412	0.325185190855	0.60610218816	1.02626586346	-1.16472660571	-2.30822525008
Dream Theater	382	1.12541158109	0.354820202741	0.466006898328	0.587581502607	-1.16965758977	-2.11350889929
Dream Theater	384	0.901194253303	0.117265279268	0.378417393533	-0.307076733639	-1.24055155756	-2.33803976681
Dream Theater	386	0.925383265595	0.0980135841761	0.263083006941	-0.610902599505	-1.35438507799	-2.36359861512
Dream Theater	388	1.25720424253	0.248828356983	0.816630301189	-0.49862624069	-1.25788930521	-2.30067170873
Dream Theater	390	1.39377470951	0.820601154285	0.364584853616	0.0987950512005	-1.01991295883	-1.77022896725
Dream Theater	392	0.412108214918	0.436046880917	-0.7355349919	0.501181525549	-0.662551092245	-0.57375495668
Dream Theater	394	-1.20478881266	-0.88514260828	-0.885580052013	0.858865508399	0.290207410569	1.11968695847
Dream Theater	396	-1.70221385901	-1.62171947436	-0.373393791644	1.50565424554	1.12078865033	1.6687446895
Dream Theater	398	-0.873595150633	-1.62835813156	0.513005577497	1.31851732929	1.53405781876	0.480130516729
Dream Theater	400	0.133227060122	-0.783519322189	0.898363927044	0.164523564941	1.41181868074	-0.563923061419
Dream Theater	402	0.666319767669	-0.0991716116364	0.761019361559	-0.36839078858	0.726484309982	-0.899991200718
Dream Theater	404	0.879772286758	0.20653642805	0.270595801789	-0.243073098475	0.371265113169	-0.712872349748
Dream Theater	406	0.853839104889	0.529645339338	-0.251397516674	-0.463364035679	0.062164846249	0.0259214911464
Dream Theater	408	0.752435902978	0.812983731022	-0.723726856786	-1.00874135629	-0.161600753573	0.861794760985
Dream Theater	410	0.918506978166	1.13117008112	-1.46654428573	-1.20053016628	-0.165080248986	1.165149792
Dream Theater	412	1.24857620307	1.64524786957	-1.79082915008	-1.26774987511	-0.330582495974	1.34529687524
Dream Theater	414	1.36371244732	1.93989747922	-1.24735039296	-1.24451425555	-0.667880519997	1.04729425061
Dream Theater	416	1.18035778095	1.61916723868	-0.338791631305	-0.702955974838	-0.626002397139	0.355121322345
Dream Theater	418	1.11060787498	1.22410444213	1.12442611347	0.174696237542	-0.58505932584	0.228019274202
Dream Theater	420	0.88885314974	0.631171639713	2.03893470712	0.535961590812	-0.736578639932	0.00775775687584
Dream Theater	422	0.591035371203	0.188889307085	1.64819966468	0.399635484878	-0.68894829936	-0.446838738319
Dream Theater	424	0.328582307175	-0.0711203762333	0.999371175749	0.749757104965	-0.551220698084	-0.823251777374
Dream Theater	426	0.132260175719	-0.164142844984	0.548909278555	1.0018288579	-0.441484976201	-0.972805413826
Dream Theater	428	0.131882499717	0.0053852015648	0.282647602603	0.77604344309	-0.392174947917	-0.88271265667
Dream Theater	430	0.278509676248	0.368473193092	-0.146956962265	0.677320559842	-0.422233001937	-0.551557228278
Dream Theater	432	0.347291140324	0.225963218887	0.346387491043	0.42093250977	-0.414582222185	-0.412198049125
Dream Theater	434	0.191248276777	-0.277395512533	1.27690680191	-0.034489864484	-0.417920286039	-0.380088408491
Dream Theater	436	-0.0413456986726	-0.539915663872	1.40496833408	-0.382783881547	-0.708256312833	-0.183121897315
Dream Theater	438	-0.35783320426	-0.862681315532	1.18569126716	-0.403765582111	-0.905913279174	-0.28930218771
Dream Theater	440	-0.3777660523	-0.847200435575	0.56360128777	-0.254087203713	-0.74750260625	-0.321702720702
Dream Theater	442	-0.268779023292	-0.662145980581	0.145643963911	-0.0219313980142	-0.34470614441	-0.0641355891728
Dream Theater	444	-0.308828184439	-0.64412585629	-0.0744088718821	0.0220032700631	-0.0511470784161	0.238418819166
Dream Theater	446	-0.307475739692	-0.542877301257	-0.0849336986329	0.13522423207	0.211785898706	0.676634324335
Dream Theater	448	-0.317743288067	-0.349467410657	0.394876033219	0.55915949778	0.310593149386	1.03403817586
Dream Theater	450	-0.357641384058	-0.257342715551	1.32509757595	1.22613919656	0.184730924679	1.26254644959
Dream Theater	452	-0.406743917404	-0.235467575726	2.7311579515	1.56415100033	0.0389131220196	1.70992131282
Dream Theater	454	-0.568906857719	-0.115057850414	3.43342571291	1.29187139944	-0.271709836726	2.0557602151
Dream Theater	456	-0.683032164809	-0.268159167574	4.04744600422	0.936227206815	-0.524328950988	2.07738114802
Dream Theater	458	-0.980907714217	-0.83202674347	3.35206315391	0.2861758208	-0.350195671768	1.23630988239
Dream Theater	460	-1.40345704807	-1.02639881676	0.399736526108	-0.123770220989	0.0916285811061	0.0241256015786
Dream Theater	462	-1.68125040982	-0.982177947666	-2.01900551	-0.275829022302	0.334742559091	-0.731896508694
Dream Theater	464	-1.99615628382	-0.874816400551	-3.32033663912	-0.422715837092	0.569051468382	-0.76018374093
Dream Theater	466	-2.39423755767	-0.910587476536	-3.54887228086	-0.427363128199	0.891977059352	-0.185826610812
Dream Theater	468	-2.73310266944	-1.26866402423	-2.75119223765	-0.805759802335	1.30554099191	0.512426725477
Dream Theater	470	-3.11110894949	-2.08447811233	-1.70885845848	-1.42057907127	1.94988148047	0.922049052256
Dream Theater	472	-3.16582431448	-2.59451500398	-0.795450752515	-1.95042046383	2.2594412055	1.11458033911
Piazzolla	2	-0.00999030032891	0.00693203222652	-0.0127034655173	-0.00125690130764	0.0167804271147	0.0164572548672
Piazzolla	4	0.111829876774	0.127151909496	0.0329142558741	0.020466478794	0.0332033282701	0.0910393995146
Piazzolla	6	1.47608370411	1.82312149354	0.723971856884	0.249080710821	0.25213864459	1.04278829693
Piazzolla	8	2.61923073496	3.76417488454	1.58709679707	0.628264822807	0.451020107531	1.98994728876
Piazzolla	10	2.01166531032	2.74745392672	1.55512883887	0.7297727751	0.00210292756392	1.11351680277
Piazzolla	12	0.789137357229	-0.0503350124483	0.915439750832	0.112605779431	-0.37155009157	-0.58841561998
Piazzolla	14	-0.361449948165	-3.2863007082	0.203499145309	-0.623546888314	-0.424720238739	-1.71377998237
Piazzolla	16	-0.909544822644	-4.69495811956	0.0255459156882	-0.380980766929	-0.360299010976	-2.15026444465
Piazzolla	18	-1.00638548858	-4.25300327178	0.101702999989	0.42969224845	-0.279687725573	-2.35835160594
Piazzolla	20	-1.16259119258	-4.19626384463	-0.0537545831205	1.04689859458	-0.66696461821	-2.52957762487
Piazzolla	22	-1.3420288885	-4.3076263408	-0.318677370399	0.503525006026	-0.974527549563	-2.44432595335
Piazzolla	24	-1.31366221518	-3.33728762175	-0.400242062074	-0.344652999225	-1.15350456932	-2.05979891178
Piazzolla	26	-1.14010215236	-2.01606234485	-0.395418062854	-0.756953120232	-1.323438373	-1.59937202648
Piazzolla	28	-0.992802055177	-1.33664147486	-0.520180726135	-0.471762726133	-1.17230351304	-1.21795790936
Piazzolla	30	-0.740944688789	-1.39070889302	-0.769027696314	-0.409057772557	-0.655435787165	-0.172158360059
Piazzolla	32	-0.561522377304	-1.87478535482	-0.960862156848	-0.976291499815	-0.114323440861	0.742439920597
Piazzolla	34	-0.730355588686	-2.22638586676	-0.949990981259	-1.38550464224	0.363705006344	0.402051749375
Piazzolla	36	-0.940261830785	-2.73893683676	-0.928257385977	-0.943377780104	0.741620578474	-0.231867040501
Piazzolla	38	-0.909211268518	-3.25947876406	-0.909343080922	0.171438709016	0.911014589649	-0.0662066666821
Piazzolla	40	-0.735270804888	-2.8918217727	-0.715000461739	0.212104119456	0.682627207759	0.297023825075
Piazzolla	42	-0.515207264302	-1.34526853945	-0.358878904264	-0.280176233484	0.237051901199	0.0818726027779
Piazzolla	44	-0.166158935374	0.289639029791	0.221526282659	-0.471238546058	0.215918712379	-0.335791634035
Piazzolla	46	0.173002452742	0.846494630635	0.592303064059	-0.255956509991	0.328282380987	-0.367494067217
Piazzolla	48	0.040157922526	0.167223921666	0.215490453415	0.169366338439	0.323116885196	0.156557644468
Piazzolla	50	0.00866220476604	0.150653007097	-0.00216385364328	-0.131611118538	0.198213086609	0.301025452285
Piazzolla	52	0.614307760764	1.29943352288	0.482846570016	-0.459139877278	0.0570965065133	0.279300520661
Piazzolla	54	0.848583519886	1.99465700499	0.917158595938	0.159576377159	-0.194714621636	0.154743790496
Piazzolla	56	0.664387652936	2.14760111814	0.852139237925	0.649743138134	-0.564584865605	-0.139931872483
Piazzolla	58	1.13363131392	2.62342412561	0.572998646832	0.074077597436	-0.842677299227	-0.167971272684
Piazzolla	60	3.5818622258	4.19259881942	0.602904612735	-1.35488395368	-0.996017113587	0.312805586225
Piazzolla	62	4.97585576302	5.12788753216	0.690456494719	-2.61857562102	-0.943556531114	0.62230522612
Piazzolla	64	3.15572908221	3.72581494454	0.449146029875	-2.39470608438	-0.578738012948	0.270725939444
Piazzolla	66	0.677633055243	0.834468623294	-0.165190821595	-0.883465611381	-0.0950598388081	-0.146978565411
Piazzolla	68	-0.938522950244	-1.73193163199	-0.574776574056	0.67802557646	0.230443068945	-0.225748930407
Piazzolla	70	-1.7015364625	-2.53867820456	-0.56708277089	1.35066841724	0.315297193894	-0.253554459014
Piazzolla	72	-1.90503168451	-2.21699448996	-0.575536758425	0.89207437224	0.338862177713	-0.0223167877395
Piazzolla	74	-1.63639224926	-1.81353849623	-0.738001047392	-0.00771367448799	0.49494205802	0.756206105964
Piazzolla	76	-1.416471667	-1.58348452941	-0.819135141954	0.0836757301197	0.591311627418	0.911558292395
Piazzolla	78	-1.40292997879	-1.14519662521	-0.693298579586	0.884724418163	0.509703689005	0.343034679075
Piazzolla	80	-1.43617126561	-1.04867035301	-0.633662481761	1.52230457806	0.446629154399	-0.130463570692
Piazzolla	82	-1.29617804557	-0.734814932709	-0.565347579121	1.73654895977	0.616261743712	-0.34325047713
Piazzolla	84	-0.963715322419	0.416674662181	-0.177811710548	1.54438394006	0.677124603732	-0.242842108294
Piazzolla	86	-0.69565997359	1.56561386958	0.180605733997	1.4302108316	0.371963546778	-0.0908520302542
Piazzolla	88	-0.546986667754	2.02035511958	0.280167567068	1.55310937576	-0.00326647604382	0.00651882768354
Piazzolla	90	-0.688862221612	1.30648169189	0.0754130530893	1.16438060397	-0.231907580374	-0.0673844452294
Piazzolla	92	-0.98205403617	0.323285086383	-0.317859749289	0.0487975739207	-0.335435057649	-0.113982141169
Piazzolla	94	-1.23142397361	-0.657013784114	-0.684444588606	-0.934217304201	-0.243184195717	0.0496037788093
Piazzolla	96	-1.37847636682	-1.0761365251	-0.857548069517	-0.39198762663	0.00144735583711	-0.0741633843541
Piazzolla	98	-1.27257942033	-0.265709428606	-0.798107323686	0.791644238213	0.239474663925	-0.195370342638
Piazzolla	100	-1.08408805525	0.853762351324	-0.588365249273	0.878259378679	0.23029517633	-0.17429237339
Piazzolla	102	-0.957431440559	1.66905790322	-0.31039427169	0.626164898442	-0.207499514975	-0.137224326953
Piazzolla	104	-1.0257257259	1.79079665591	-0.209188820949	0.723837636788	-0.70082261794	-0.0782484610474
Piazzolla	106	-1.25869972313	0.771814401016	-0.438163863785	0.506155536655	-0.734077504528	-0.167340101563
Piazzolla	108	-1.44316544276	-0.626663866192	-0.763587445927	-0.391480650388	-0.427716123044	-0.319222983105
Piazzolla	110	-1.55312749621	-1.71195034336	-0.998711105665	-1.4551041886	-0.011671647943	-0.337519767609
Piazzolla	112	-1.62955714207	-2.31259677171	-1.09891886231	-1.67660637174	0.10950444857	-0.369032799811
Piazzolla	114	-1.66900136659	-2.10048498816	-1.01822845998	-0.715756470621	-0.156070641752	-0.565570398202
Piazzolla	116	-1.19080404567	-0.622774059694	-0.587697978995	0.0914805118034	-0.558385854432	-0.544441330264
Piazzolla	118	-0.181908233578	1.14593327528	0.155726255644	-0.393298213604	-0.783266897415	-0.26104213823
Piazzolla	120	-0.0206748948447	1.45119250109	0.277086807733	-1.72853145634	-0.598722403985	-0.233233213779
Piazzolla	122	-0.560834910637	0.517116849874	-0.180911461316	-2.22288040933	-0.263176643117	-0.34747611872
Piazzolla	124	-0.405088276931	0.196310678887	0.303812122741	-1.18346067293	-0.139421123889	-0.329889304241
Piazzolla	126	0.959000822684	1.02716461554	1.81829669753	-0.630795067222	-0.222113717158	-0.100241784502
Piazzolla	128	2.97007197904	1.97553545619	3.11877960829	-0.875046935074	-0.432315817451	0.26749074135
Piazzolla	130	3.6691910706	2.34006759169	3.3405980498	-0.0440365869382	-0.563041620067	0.395347112657
Piazzolla	132	2.92816793124	2.38241789819	2.49606249722	1.20222109061	-0.555433130065	0.409552543586
Piazzolla	134	2.41986370242	2.62881521394	1.64288154728	1.57015571254	-0.293660336628	0.416056348473
Piazzolla	136	2.35865957123	2.75933064083	1.28783540475	1.39774483462	0.117030732568	0.352139030489
Piazzolla	138	2.01973380255	2.12376735691	1.18635904807	1.10393070852	0.204366621214	0.0590948274452
Piazzolla	140	1.97675740789	1.80312678638	1.13653414356	0.267442747305	0.179688610085	0.0483374634821
Piazzolla	142	3.37523182655	2.43129295332	1.49897397076	0.193001546825	0.314136561998	0.632207155932
Piazzolla	144	5.18413476346	2.99869835991	1.91173660998	1.30263700568	0.361845272847	1.22344343996
Piazzolla	146	5.13593560482	2.53377399791	2.16083148401	2.02151487916	0.28309177349	1.03473440526
Piazzolla	148	2.98787527119	0.953013170507	1.36372360847	0.479825596505	0.103477514389	1.36180589368
Piazzolla	150	0.382985467818	-0.768053755912	-0.198068679438	-1.32939369873	-0.00905167350072	1.71482559025
Piazzolla	152	-1.55331036487	-2.13189493293	-1.22705787164	-1.61981630575	0.0812317047909	0.551370598072
Piazzolla	154	-2.5626761219	-2.91247842745	-1.64496834589	-1.31852253737	0.319723021413	-0.747155265452
Piazzolla	156	-2.8636644249	-3.31184189825	-1.80659950909	-1.17221548888	0.473736813797	-1.40109547702
Piazzolla	158	-2.66274453616	-3.60243337413	-1.92243573878	-0.924056188008	0.412558719333	-1.14652492927
Piazzolla	160	-2.33757882658	-3.62863903755	-2.02253433002	-0.728134850518	0.743315110974	-0.745409347128
Piazzolla	162	-2.07833365311	-3.73277836069	-2.06602046457	-0.510529705102	1.08129311548	-0.427888740235
Piazzolla	164	-1.94534945135	-3.97091930995	-1.91392774368	0.443554759557	0.84607613115	-0.234465239211
Piazzolla	166	-1.94387773185	-3.9742256085	-1.73760714132	1.48390259803	0.555072195058	-0.452832767832
Piazzolla	168	-1.93796620072	-3.73370222224	-1.70604944165	1.42803913667	0.45630435383	-0.814093636948
Piazzolla	170	-1.89696243715	-3.55239478308	-1.79816100385	0.748242837273	0.345794124146	-1.02421054632
Piazzolla	172	-1.7036193806	-3.39216995524	-1.90113752532	0.605804962344	0.146825214873	-0.490035991701
Piazzolla	174	-1.67098938634	-3.68374003379	-1.90312677813	0.722056094074	0.11242158476	-0.186298653154
Piazzolla	176	-1.8718296245	-3.99813712382	-1.89443608711	1.25521708947	0.314059995895	-0.698318294935
Piazzolla	178	-1.90815254294	-3.50698256795	-1.8774363461	1.48430786176	0.342709945533	-1.02031617292
Piazzolla	180	-1.63303376173	-2.51863881897	-1.2641370631	0.670217316529	0.268627792182	-1.1261804231
Piazzolla	182	-1.14699058033	-0.963429939246	-0.43452526238	-0.374668828183	0.378437267274	-0.856927663865
Piazzolla	184	-0.382897617475	2.3499285539	-0.0385605401807	-1.34526077702	0.666057869376	0.63542331306
Piazzolla	186	1.06099676922	5.10355393206	0.640485943592	-1.33858596869	0.622645172054	2.98903415729
Piazzolla	188	3.80404460395	6.35694534916	2.42464844869	-0.613426022899	0.148148916041	4.99019322937
Piazzolla	190	5.95217290638	6.66426515059	3.96997376721	-0.35638178773	-0.120558670805	5.59149133106
Piazzolla	192	5.77969692701	5.7244318258	3.75153806618	-0.105438902817	0.214943101617	4.37743046334
Piazzolla	194	4.36298434653	4.79127370015	2.73498866864	0.828703124268	1.18652450078	2.6894152385
Piazzolla	196	3.20040295899	3.7003591687	2.11853147212	1.23743054586	2.11583996383	1.46296369657
Piazzolla	198	2.94599488968	3.11420037379	2.26012578132	0.63476450582	2.62288538993	0.921847380976
Piazzolla	200	2.88632311641	3.33509510781	1.93109655277	0.0847442042398	2.28332122816	0.723995683437
Piazzolla	202	2.94665973127	3.19083619541	1.46633181107	-0.175046412937	1.29993073965	0.50159186391
Piazzolla	204	2.73577970484	2.7145407863	1.20966957517	-0.339495744801	0.462546427314	0.461472939728
Piazzolla	206	2.07030795074	3.02092466383	0.913941501985	0.328240199021	0.44754493201	0.972310499478
Piazzolla	208	1.3883676159	3.13704049253	0.737526634844	1.09275751387	0.901871111962	1.24041388609
Piazzolla	210	1.35981116265	3.36012106212	0.587764595963	1.43347128774	1.35114395646	1.40529973695
Piazzolla	212	1.69602308373	3.25933538938	0.364852482282	0.818028438146	1.52117874794	1.27477362432
Piazzolla	214	2.2112644514	3.21674745437	0.318281483836	0.0463606975185	1.30759412323	1.0324603714
Piazzolla	216	1.81563687144	3.55230311584	0.116871960478	0.0034752800374	0.458209357108	0.727300153049
Piazzolla	218	0.757514974173	3.90013865309	-0.341259702662	0.18038630328	-0.281941026675	0.383092028099
Piazzolla	220	-0.139663394588	4.16454861224	-0.674890575172	0.56736662488	-0.685618108158	0.31112019713
Piazzolla	222	-0.78773581307	3.83930953585	-0.660601440081	0.586932309019	-1.13870380494	0.174003249445
Piazzolla	224	-1.39705504929	1.90732415169	-0.580599358215	0.122412959933	-1.34858275786	-0.537910900123
Piazzolla	226	-2.10623250901	-2.22219314568	-0.620938233756	-0.639074874089	-1.25416863857	-1.50762040629
Piazzolla	228	-2.79763251294	-6.10681322902	-0.854196161743	-1.71843683056	-1.17507773201	-2.255920503
Piazzolla	230	-3.32477976428	-7.87259452637	-1.30725870424	-2.19895042551	-1.04929948527	-2.62161711337
Piazzolla	232	-3.56426301536	-8.09455431362	-1.48876846796	-2.05082175777	-1.01485548884	-2.60997596697
Piazzolla	234	-3.49620527662	-6.9118713822	-1.23859945462	-1.74643015367	-1.11032652955	-2.49010390987
Piazzolla	236	-3.10843021265	-4.88732063821	-1.00379307313	-0.724495244906	-1.18758206843	-2.19374564526
Piazzolla	238	-2.65953844891	-2.64603378287	-0.966683951151	0.537760161607	-1.27774245019	-1.55699378842
Piazzolla	240	-2.37228652594	-1.17637633463	-1.02367227904	1.36016687074	-1.37127771269	-1.06084538241
Piazzolla	242	-2.39613951769	-1.29099623201	-0.948714332574	1.60312158451	-1.43485173396	-1.07589452358
Piazzolla	244	-2.39628692412	-1.76638179664	-0.758417529315	0.660422749943	-1.39574460715	-1.2169985085
Piazzolla	246	-2.34002059768	-2.26051729584	-0.691012424434	-0.609134318234	-1.34324239237	-1.41055550881
Piazzolla	248	-2.24713866966	-2.51428328871	-0.806212923506	-0.814028248992	-1.32618111235	-1.5813535096
Piazzolla	250	-1.92797743519	-2.16189657427	-0.931904123739	0.19367405479	-1.26236983691	-1.44973689526
Piazzolla	252	-1.60794137062	-1.53178993118	-1.04863569817	1.32342112372	-1.11517422589	-1.11371757105
Piazzolla	254	-1.53649517988	-1.17147660677	-1.04430205789	1.67976308947	-0.982702454521	-0.939903782783
Piazzolla	256	-1.72515874552	-1.31180007139	-1.12995993603	1.00630515805	-1.01032163665	-1.05776415082
Piazzolla	258	-1.41092356914	-1.54977257086	-0.890770146839	-0.583394616691	-1.0349068751	-1.1648173418
Piazzolla	260	-0.816204352744	-1.7147544509	-0.219565384837	-1.18123959805	-0.599638425368	-1.03614549991
Piazzolla	262	-0.461339157062	-1.42700430353	0.202934535514	-0.576887323013	-0.0364279400734	-0.594351047864
Piazzolla	264	-0.326645505501	-0.795957588028	0.230802181385	0.00825517323046	0.108988841173	-0.100002210348
Piazzolla	266	-0.31039768202	-0.48840059398	0.136070506032	0.534174070308	0.0155202336452	0.0668620084957
Piazzolla	268	-0.357215129281	-0.886028183766	0.132594605776	0.286936455798	-0.0780016336788	-0.199305442676
Piazzolla	270	-0.776740591546	-1.63964340387	-0.00219078806157	-0.223385159151	-0.437384551841	-0.652966421784
Piazzolla	272	-1.10569117333	-1.82498815674	-0.246231936996	-0.292377868981	-0.843995426543	-0.864631787249
Piazzolla	274	-0.904181056808	-1.38276321642	-0.517121077893	-0.339237906054	-0.666012385663	-0.819524882683
Piazzolla	276	-0.855654786604	-0.845171347691	-0.918827079092	0.0353137592775	-0.182759668886	-0.542285295656
Piazzolla	278	-1.3412375828	-0.659772697522	-1.3358782571	0.175596406132	-0.146386195851	-0.278137149177
Piazzolla	280	-1.56767675444	-0.379620797386	-1.61320204707	-0.236676892186	-0.237272324551	-0.196790399525
Piazzolla	282	-1.59602299829	0.82869823099	-1.88504820916	-0.232154289324	-0.529215686325	-0.174200603572
Piazzolla	284	-1.55919177658	2.26967577646	-1.73204149995	0.227021040013	-0.824116333073	-0.00793853056725
Piazzolla	286	-1.32087667453	2.5592417497	-1.08630171015	0.707657158864	-0.83918376981	0.162060492949
Piazzolla	288	-1.15417758115	1.64328817583	-0.519745059393	1.25839123109	-0.827206271161	0.0842132650072
Piazzolla	290	-0.586697822674	1.19556917238	0.0510955320249	1.82702566772	-0.774754162754	0.24441943513
Piazzolla	292	0.408651242596	1.85505603477	0.413986532945	1.80350445144	-0.670658929857	0.852137290591
Piazzolla	294	1.49844181503	2.76815108788	0.750566150926	0.901456539791	-0.58986840794	1.37709562515
Piazzolla	296	2.38714676078	2.60350082031	1.26066330243	0.187630490802	-0.532797297163	1.43693052957
Piazzolla	298	2.98549009927	1.77081611907	1.73873339476	0.376019855886	-0.270204460113	1.26332641778
Piazzolla	300	3.63795085417	1.23788885771	2.49776713777	1.11299510075	0.108749226958	1.32630008347
Piazzolla	302	4.2225351813	0.950419367619	2.9579941966	1.06388217757	0.410875465761	1.4534987414
Piazzolla	304	4.56800322631	1.09454125298	2.91761063197	0.960219713044	0.470931163533	1.58802123294
Piazzolla	306	3.94463681497	1.11428577102	2.28160752574	1.39622715197	0.753053699042	1.5559028399
Piazzolla	308	2.69277917577	1.06642089883	1.01610875062	0.960616978751	1.20644290726	1.32060215999
Piazzolla	310	1.9544948245	1.46128249752	-0.236659220468	0.265783215049	1.52369777211	1.36544529173
Piazzolla	312	1.29384095216	1.51428750287	-0.729296812712	-0.382508009293	1.56922177879	1.32005854682
Piazzolla	314	0.53909717162	1.13785877484	-0.550954914364	-1.30670565985	1.21332057956	0.918378110608
Piazzolla	316	-0.653023162287	-0.108322049879	-0.274908515044	-2.1600003148	0.793802184113	-0.0843781100732
Piazzolla	318	-1.4628637966	-1.23274286142	-0.0429527023483	-1.9882264705	0.51094615158	-0.924071325392
Piazzolla	320	-1.56273474364	-1.6174875781	-0.0741940169425	-1.72390831397	0.754631662881	-1.2694714403
Piazzolla	322	-1.34585167019	-1.99152794699	0.100453011895	-1.80730439598	0.820902101894	-1.37495965353
Piazzolla	324	-1.23407170968	-2.38936258662	0.364005390159	-1.43815249641	0.475657915762	-1.39355227881
Piazzolla	326	-1.32556548594	-2.1846582712	0.160857538905	-0.941638149105	0.506584395999	-1.24921220312
Piazzolla	328	-1.40463805506	-1.77272517418	-0.156720555575	-0.847479522769	0.712246539458	-1.13302567125
Piazzolla	330	-0.964297302463	-1.60360586407	0.180907904967	-0.954592721247	0.536972361497	-0.880006915065
Piazzolla	332	0.18828158958	-1.06977545082	0.874360243264	-0.375776529526	0.437000200781	-0.24385812602
Piazzolla	334	1.1886818624	-0.391179493861	1.00888116964	-0.212737271387	0.857211739749	0.255857097759
Piazzolla	336	1.92560859631	0.747995515877	0.765418040288	-0.895279481067	1.1916250307	0.764547387996
Piazzolla	338	1.94207983591	1.14412867853	0.708921736006	-1.80679987357	1.29051137195	0.945778988649
Piazzolla	340	1.59498213623	0.52161611147	0.907029889215	-2.21760124563	1.29346557958	0.697321088551
Piazzolla	342	1.23472980483	0.129060377118	0.88398915419	-2.18905473056	1.2896278056	0.431389935786
Piazzolla	344	1.14830526134	0.434595993511	0.719988387596	-2.22019551484	1.22039453161	0.437033086267
Piazzolla	346	2.5251465784	0.978968546197	1.23550543834	-1.40664473773	0.899286371088	1.20042269156
Piazzolla	348	4.72821840355	1.34770440764	1.8568230226	0.217325809785	0.471609495157	2.26696780267
Piazzolla	350	6.31828948007	1.31301246744	1.81301599826	1.09234575918	0.13999323884	2.77094421809
Piazzolla	352	6.3751342122	1.1384706704	1.77371460493	0.688182930574	0.212366333036	2.64721396277
Piazzolla	354	5.89327191751	1.14814488303	1.92167234966	0.572284939313	0.655342848204	2.52399906698
Piazzolla	356	5.6118429736	1.16503371992	1.80697121207	1.26587139057	0.990286292725	2.43948685797
Piazzolla	358	5.3284724362	0.669673621526	1.69437746867	1.49227358391	1.16732245733	2.20996497256
Piazzolla	360	4.28735863761	0.34077483585	1.78044269626	0.658062732432	1.27966725057	1.57797553236
Piazzolla	362	2.83368516198	0.752073016665	1.58498242852	0.363842176202	1.4723476476	0.913147648653
Piazzolla	364	1.63860404158	0.908812943733	1.24974230417	0.646420010226	1.66214555738	0.385865271544
Piazzolla	366	0.844207750142	0.972340375222	1.03481531765	0.581682224157	1.61640347876	-0.0185334700767
Piazzolla	368	0.976881504067	1.13112412669	0.973400905547	0.56683065853	1.47774453418	-0.0411684214228
Piazzolla	370	2.09656152948	1.25559470267	1.0241765835	0.680403772066	1.30077623252	0.476151742849
Piazzolla	372	1.7968815065	0.751965162619	0.89712863945	0.00852693511837	0.70577250672	0.322196852879
Piazzolla	374	0.699511904866	0.517141113837	0.617287885467	-0.754878726642	0.146638958476	-0.126614894063
Piazzolla	376	-0.833739563081	0.274672172039	0.0985549833727	-1.0866327147	-0.40466604779	-0.538755652691
Piazzolla	378	-2.73809158194	-0.448815956829	-0.955893221767	-1.36528733026	-0.989783305328	-0.477309570302
Piazzolla	380	-3.61265744267	-0.0841192538734	-2.1751373359	-1.8414099007	-1.25441050841	0.281448186633
Piazzolla	382	-3.98798683297	0.800793078454	-2.95472307257	-2.46897351671	-1.00265397877	0.689353772738
Piazzolla	384	-4.58916406919	0.420378581576	-3.09062293103	-2.06169882785	-0.67927658727	0.114417382306
Piazzolla	386	-4.96991736992	-1.09844929224	-2.78000311935	-0.71732245828	-0.526566280487	-1.06897817308
Piazzolla	388	-4.86231482186	-1.77914825582	-2.26832863117	0.408220508501	-0.442533415943	-1.80877525745
Piazzolla	390	-4.30195925806	-1.33566919125	-1.79022552888	1.20127002296	-0.650602016422	-1.93885784324
Piazzolla	392	-3.81642636524	-0.388877769615	-1.52352418445	1.45389172253	-1.08491134518	-1.76211618241
Piazzolla	394	-3.78949040503	-0.265857730114	-1.29884947602	1.09201949605	-1.62649011118	-1.63088915648
Piazzolla	396	-3.89434809001	-0.785032703049	-1.20142463379	0.578113266389	-2.12855205411	-1.57609186119
Piazzolla	398	-3.76647415629	-0.921463838726	-1.43061681816	0.575024866348	-2.22669887346	-1.50592593294
Piazzolla	400	-3.19402801842	-0.38944681839	-1.58861465417	0.847419149562	-1.72795352665	-1.44450851038
Piazzolla	402	-2.50565291189	-0.0335867748129	-1.33618452041	1.32445242275	-1.22649030011	-1.3280423476
Piazzolla	404	-2.09842137819	-0.179162118741	-0.902825842358	1.89432885047	-0.998165177881	-1.2658171069
Piazzolla	406	-1.88158260059	-0.451389895523	-0.703215287206	1.99251541524	-0.921810840075	-1.224595081
Piazzolla	408	-1.89804082421	-0.871669040125	-0.756675770375	1.05417480746	-0.93624620415	-1.27585014244
Piazzolla	410	-2.09394767453	-1.72194819496	-0.760960485097	0.236129815382	-0.920239585683	-1.39450536363
Piazzolla	412	-2.01960154914	-2.44303553364	-0.749749118384	0.250350569536	-1.00369635754	-1.36407585599
Piazzolla	414	-1.53965260983	-2.51168266651	-0.711626203258	0.480954131698	-1.08620283657	-1.28207060605
Piazzolla	416	-1.09448939918	-1.80046099411	-0.596438256544	0.528553450296	-0.999411369364	-1.26202088015
Piazzolla	418	-1.0775077345	-0.962668928166	-0.277743561128	0.225026592635	-0.881477165238	-1.25367045603
Piazzolla	420	-1.24256456504	-0.620357600911	-0.110101771089	0.0254592484699	-0.914628522777	-1.08882590251
Piazzolla	422	-1.59137001271	-0.485559527924	-0.564669914991	-0.164016058169	-1.03884718875	-0.992567711253
Piazzolla	424	-1.91559347137	-0.471801108761	-1.04662846953	-0.350306955085	-1.23165889605	-1.0337205668
Piazzolla	426	-2.03849455393	-0.354528278326	-0.948353719331	-0.435540166096	-1.12142952544	-0.911148879297
Piazzolla	428	-1.55156420794	-0.0734262449578	-0.339125276878	-0.042268268962	-0.703804933693	-0.492294826047
Piazzolla	430	-0.116087878236	-0.15687386082	1.21268991257	0.456145248518	-0.314206594541	0.00909178822198
Piazzolla	432	1.63122862311	-0.89180285739	3.17850493873	0.575261989975	0.0132534029439	0.410245822126
Piazzolla	434	3.1945708959	-1.26244008301	3.86375036805	0.718878545668	-0.13210741153	0.915777469811
Piazzolla	436	4.32984784964	-1.17680909632	3.36122445807	0.892641955441	-0.32460067533	1.4320127917
Piazzolla	438	4.70302257177	-0.785173931263	2.36693649702	0.898528722542	-0.157490737174	1.71878695418
Piazzolla	440	4.73336421367	0.253105840195	1.72745537844	0.64421260461	-0.12592181442	1.92346733923
Piazzolla	442	4.71044720084	1.09680342461	1.62141917656	0.684673012173	-0.113568275112	2.20213385895
Piazzolla	444	4.94244977819	1.17454462192	1.76360762267	1.03111990324	0.235584473718	2.33934369906
Piazzolla	446	5.79197310187	0.677073010034	2.42284889067	0.77865996359	0.560785444293	2.26134629705
Piazzolla	448	6.23438619063	0.242402593938	2.75121527788	0.369149559406	0.515504997758	1.63222017528
Piazzolla	450	5.87665224644	-0.226640902943	2.2244440197	0.552391205833	0.379873418165	0.818863842981
Piazzolla	452	4.35804648744	-0.951297516436	1.71772284359	0.230374940333	0.347701810601	0.220217399585
Piazzolla	454	2.21476177418	-0.952866393454	1.21402802889	-0.00287539588035	0.184922501524	0.0641436918026
Piazzolla	456	0.25064135671	0.0801112165018	0.306782238846	0.221717690037	0.287267477035	0.189013310747
Piazzolla	458	-0.902402350287	0.908872531001	-0.387321180332	-0.166521319451	0.952782321237	0.0924780594121
Piazzolla	460	-1.13781797252	1.58147965036	-0.740507545224	-0.660041818323	0.917990812878	0.0889748949818
Piazzolla	462	-1.45648850281	1.52938084887	-0.874280779492	-1.35316605439	0.232738603707	-0.0606737647063
Piazzolla	464	-1.86514530202	1.3781589559	-0.953125319837	-2.20005362413	-0.165845971758	-0.178045816716
Piazzolla	466	-2.49431816843	0.695833073234	-1.23543061346	-1.65630518868	-0.0962240461176	-0.342413105881
Piazzolla	468	-2.87503183655	-0.408335586595	-1.65106350686	-0.687613170732	0.0183739188624	-0.659163031947
Piazzolla	470	-2.72273019842	0.0135801570682	-1.8334565089	-0.327310130163	0.503405721822	-0.440680933141
Piazzolla	472	-2.60601117255	0.620184615892	-1.90324673311	-0.338001688472	0.979608207202	-0.17678740574
Piazzolla	474	-2.32131799272	0.992300041129	-1.84038985333	-0.725814232778	0.918240308202	-0.0907248876248
Piazzolla	476	-1.98568071519	1.89685601458	-1.59308085009	-1.02644669928	1.09425431941	0.218066975983
Piazzolla	478	-2.20762328203	1.80919673818	-1.58642974461	-0.927557065257	1.16314644049	0.357800943135
Piazzolla	480	-2.47771665424	0.790156632149	-1.75290394128	-0.591819067315	0.706957539288	0.106997239862
Piazzolla	482	-2.6209731737	0.0732213782371	-1.84152924641	-0.306841469347	0.356221816045	-0.100287379642
Piazzolla	484	-2.44814351067	0.626089423533	-1.63812624055	-0.184755316724	0.433015442528	0.121167102764
Piazzolla	486	-2.1618223764	1.55207376444	-1.31671296381	-0.627192676767	0.712931801097	0.402606299997
Piazzolla	488	-1.35515292463	2.10670421352	-1.04166741319	-0.771974751686	0.860746162848	0.540628388535
Stravinsky	2	-0.0139234180557	-0.00803929955797	-0.0153131790117	0.00146303885496	0.0142383626013	0.00774352141458
Stravinsky	4	0.0122993452088	0.118489429465	-0.0363986060672	-0.0394357173792	-0.0136476385487	0.162382976386
Stravinsky	6	0.299197967063	1.18996519176	-0.212694839178	-0.377867296947	-0.403875878351	1.15111932149
Stravinsky	8	0.56867861314	2.88257279265	-0.450623963647	-0.866286613356	-1.06836002059	1.71699578174
Stravinsky	10	0.522676789526	4.20569837134	-0.58017912651	-0.748286275555	-1.42419571515	1.2067979901
Stravinsky	12	0.528048403792	4.85467779052	-0.744505193712	-0.225823950572	-1.40315824039	1.51664357991
Stravinsky	14	0.430823855882	4.80918979462	-0.903921945808	-0.334042922579	-1.25939206298	1.63334634764
Stravinsky	16	0.138382116994	4.1976234542	-0.912852358268	-0.204677523069	-1.06744742421	0.414068940824
Stravinsky	18	-0.169858180796	3.25289892219	-0.86563211579	-0.314223423009	-0.833828973041	-1.02740369513
Stravinsky	20	-0.407215037486	2.34098893854	-0.751384341618	-0.671356194751	-0.73801343325	-1.88646282863
Stravinsky	22	-0.510914351072	1.68165796959	-0.563657057875	-0.643515770109	-0.730944300703	-2.09821615595
Stravinsky	24	-0.328763221419	1.4064380608	-0.350324261181	-0.704223339081	-0.704899280528	-1.3031808247
Stravinsky	26	-0.0503989212854	1.45876867444	-0.268074782607	-0.815762688807	-0.748176703918	0.229764560893
Stravinsky	28	-0.031062560782	1.61306538872	-0.306322352291	-0.777194925294	-0.99081835245	0.509800755973
Stravinsky	30	-0.124582521339	1.64550074069	-0.285166623517	-0.594406094248	-1.18676682114	-0.226579582432
Stravinsky	32	-0.213770499917	1.55643089692	-0.21220420881	-0.651866754898	-1.07470720224	-0.828907997351
Stravinsky	34	-0.263787733687	1.80259295624	-0.147910371833	-1.28778507493	-0.794701819514	-0.829033483636
Stravinsky	36	-0.323108336056	1.36811199236	-0.0436309757508	-1.58445376795	-0.455904389469	-0.437522569949
Stravinsky	38	-0.399309675859	-0.0308972123127	0.0565457419279	-0.939236931294	-0.0640630229245	-0.249036547608
Stravinsky	40	-0.453539071452	-0.955053560724	0.173864629879	-0.302368178678	0.10374196487	-0.603754757169
Stravinsky	42	-0.465814047247	-1.23644050808	0.243088058578	0.104442751006	0.0972481847839	-1.13544995813
Stravinsky	44	-0.44691737207	-1.08114036652	0.221896218751	0.108557513972	0.0572024384869	-1.31645990351
Stravinsky	46	-0.409699815286	-0.85379280111	0.206896885205	-0.239516651998	-0.105536593647	-1.23571179936
Stravinsky	48	-0.346351002545	-0.982415817694	0.20043209026	-0.189591237375	-0.228766089073	-0.913050582072
Stravinsky	50	-0.294370489809	-0.947281252166	0.162691611354	0.366056821742	-0.201639540082	-0.470465005533
Stravinsky	52	-0.279472427046	-0.504917076349	0.159283972058	1.06734759533	-0.092415660571	-0.344248859909
Stravinsky	54	-0.313269596079	-0.248937921271	0.231423009882	1.54825690308	0.120814079616	-0.456377247826
Stravinsky	56	-0.334248224448	-0.394412316887	0.247676546943	1.46977187647	0.331844489793	-0.264058572065
Stravinsky	58	-0.309210887726	-0.923822264432	0.127319134437	0.561124979753	0.483165976278	0.232872415619
Stravinsky	60	-0.293012070988	-1.53030776072	0.0481332227398	-0.488771855089	0.516023502154	0.296002897222
Stravinsky	62	-0.307141836064	-1.93030731209	0.0675939013426	-0.593519044336	0.630164896623	0.263502362176
Stravinsky	64	-0.30278093305	-1.88726038767	0.06594571134	-0.1789617143	0.716858543077	0.0413936951008
Stravinsky	66	-0.265740101513	-1.70923069435	0.0619037256586	-0.0423129363547	0.575894743534	-0.179619605949
Stravinsky	68	-0.281772253476	-1.44498454068	0.115745802917	-0.404641823246	0.395615985583	-0.0221903981181
Stravinsky	70	-0.338745266685	-1.06287239357	0.145049914185	-0.850833501842	0.45341018045	0.332173925171
Stravinsky	72	-0.365286375575	-0.965777900086	0.123649317561	-0.829869486385	0.617904438266	0.436407803681
Stravinsky	74	-0.38653197349	-1.2771313993	0.105836919674	-0.931979567667	0.711234937607	0.263299103958
Stravinsky	76	-0.343645716542	-1.68997646029	0.08091783547	-0.461169794289	0.682066883554	-0.088577306638
Stravinsky	78	0.0072214746361	-1.20454868554	0.0569273099168	1.03162613684	0.43804816616	-0.355707752807
Stravinsky	80	0.449442462449	-0.428427770466	0.0583995686521	2.33348182103	0.161271404216	-0.452991139847
Stravinsky	82	0.73777601267	-0.0976243294596	0.122510984694	2.78772944044	0.0358388961621	-0.445695679067
Stravinsky	84	0.73071320218	-0.255938364495	0.215086735953	2.85558855999	-0.0490784667888	-0.40595889958
Stravinsky	86	0.630591643332	-0.14049090467	0.240944936324	2.53453899266	-0.00691837594969	-0.106709319365
Stravinsky	88	0.693358677042	0.430559737287	0.227650529534	1.3879145914	0.169909062287	0.398934646481
Stravinsky	90	0.828656627206	0.854704502816	0.220601912539	0.306042761144	0.380676385742	0.665179802116
Stravinsky	92	0.782080837926	0.811876545749	0.230785554664	-0.29701507676	0.518531482427	0.733061526317
Stravinsky	94	0.306892269067	-0.0962870223655	0.3186613403	-0.620189450863	0.557324634907	0.505554060852
Stravinsky	96	-0.283502309178	-0.750997384479	0.532058528216	-0.236409434175	0.50997086839	0.499978373547
Stravinsky	98	-0.718439204473	-0.990809573092	0.695519226873	0.600446494882	0.322931087372	0.566255166789
Stravinsky	100	-0.941902108201	-1.4651922875	0.477259260917	0.91346212153	0.243384204773	0.256422398072
Stravinsky	102	-1.00984257695	-2.01628837053	0.00558443003228	0.379991447074	0.373365475243	-0.19101104905
Stravinsky	104	-1.00605906636	-2.25546849337	-0.370758067967	-0.107217973212	0.604461203284	-0.391691379953
Stravinsky	106	-0.981206865522	-1.95668817046	-0.565120885944	-0.139785850961	0.694644037442	-0.277088748111
Stravinsky	108	-0.945765253421	-1.47632090379	-0.632936585761	-0.0830660126674	0.555160718136	-0.154900655738
Stravinsky	110	-0.923731268051	-1.23118594578	-0.589789917263	-0.242582776145	0.375892223144	0.0316579333925
Stravinsky	112	-0.803066523167	-0.924958235537	-0.438975876113	-0.264196526971	0.342703978281	0.584529337214
Stravinsky	114	-0.433103803736	-0.178862344245	-0.216136398129	-0.0525279294293	0.331731893655	0.780978246999
Stravinsky	116	0.342385946279	1.37795416867	-0.0273091817719	0.00469339804815	0.450121918638	0.744404448732
Stravinsky	118	0.738571435155	1.56722250002	-0.00801608484808	0.0411673411034	0.557075528054	0.488157255366
Stravinsky	120	0.608360307342	0.554010904904	-0.10926160794	0.0277263082327	0.3355536798	0.114214492639
Stravinsky	122	0.487445035723	0.115106015456	-0.263809043979	-0.123510895766	0.172213481279	0.0227608414508
Stravinsky	124	0.0834290589785	-1.46406658715	-0.370642343967	-0.441845093225	0.0541665200712	-0.42685046664
Stravinsky	126	-0.387104780157	-2.6669852994	-0.308909668115	-0.640100672173	-0.101776215164	-0.824582620928
Stravinsky	128	-0.666502242624	-2.48000421771	-0.175519128474	-0.883701361431	-0.0886577530429	-0.84549792027
Stravinsky	130	-0.651018552092	-1.45577260324	-0.106091664946	-0.824411729823	0.0288348953061	-0.545482497737
Stravinsky	132	-0.50112691038	-0.369983317058	-0.0937190234015	-0.901249874922	0.00251662674274	-0.226247335438
Stravinsky	134	-0.412586022078	0.429910527907	-0.127579706401	-1.39562323544	-0.129022362136	0.082812590789
Stravinsky	136	-0.444901349849	0.69263663764	-0.31075768921	-1.82984280849	-0.2446682382	0.251291983247
Stravinsky	138	-0.535560564031	0.612168994509	-0.565844510972	-1.43485439601	-0.350387780381	0.126397919236
Stravinsky	140	-0.525373221567	0.734291854623	-0.729103201954	-0.975057121013	-0.435508292399	0.0339299111403
Stravinsky	142	-0.221588641489	0.956480410292	-0.802444906833	-0.780868436853	-0.377254279466	0.0314382153705
Stravinsky	144	0.0372359563989	1.4043858738	-0.857881112565	-0.425602452315	-0.254098252408	0.0775982119927
Stravinsky	146	0.330690789955	2.04166529662	-0.877895688938	-0.162415966901	-0.333955246617	0.133657164867
Stravinsky	148	0.392804901813	1.88821627778	-0.618575926446	-0.0987550213216	-0.646841507611	-0.0829102931432
Stravinsky	150	-0.0140323012466	0.915103254257	0.016921127695	0.0524907826758	-0.925047090096	-0.511529726104
Stravinsky	152	-0.319229461732	0.175411054452	0.571631007812	0.798734955605	-0.920297589725	-0.897803431454
Stravinsky	154	-0.331548430987	-0.0798577780534	0.837115963789	1.8569618664	-0.888384612148	-1.02129465472
Stravinsky	156	0.117608106464	0.620489286082	1.03044870347	2.55659427711	-1.04112739705	-0.804049644694
Stravinsky	158	0.904772059817	2.01805780863	1.21245046736	1.69106780579	-1.19209716238	-0.452925805718
Stravinsky	160	2.06340772744	3.37713970167	1.48405937474	-0.0731748956951	-1.22959274608	-0.0555707058326
Stravinsky	162	3.12153430357	3.90202767862	1.94340211559	-0.956966607422	-1.30724797579	0.0233525825798
Stravinsky	164	3.85612463963	3.91576689617	2.40802363407	-1.26833623646	-1.2059026495	0.0523235629755
Stravinsky	166	4.46852692626	3.87176655275	2.68336255392	-0.747067003406	-0.903646934057	0.111038334898
Stravinsky	168	4.52912294853	3.64503065547	2.59159442833	-0.163557446366	-0.895947428486	-0.026813076509
Stravinsky	170	3.15616274218	2.07852273005	1.68520133842	-0.541077481921	-1.16992860479	-0.337209711793
Stravinsky	172	0.904054590934	-0.837767639653	0.177638818602	-0.645547520939	-1.43679432776	-0.596236519429
Stravinsky	174	-0.768417969576	-3.01702433532	-1.03840002305	-0.00137035397837	-1.31876099724	-0.643500054467
Stravinsky	176	-1.55546503388	-4.04782726918	-1.69167177642	0.216717995105	-0.96266678803	-0.604374121662
Stravinsky	178	-1.79474516267	-4.31742651374	-1.88996603308	0.108648839764	-0.847222124736	-0.714649964184
Stravinsky	180	-1.63883918762	-4.00631555548	-1.86710567698	0.0742844933116	-0.942197173566	-0.355637927301
Stravinsky	182	-1.06671724493	-3.49294808942	-1.70033609356	-0.931138448662	-0.996267145658	1.40344567052
Stravinsky	184	-0.532010876686	-3.21993862777	-1.56362877672	-2.12627140725	-0.548415559169	3.48724937461
Stravinsky	186	-0.338974529546	-3.33678241254	-1.59386040606	-2.74994029803	0.233216239435	4.53847640148
Stravinsky	188	-0.262631903854	-3.57802475436	-1.64563261075	-2.5740452141	0.72266593794	5.15808569872
Stravinsky	190	-0.108630009034	-3.73919380912	-1.67410216721	-1.9553780109	0.939386849549	6.08645148146
Stravinsky	192	-0.372334765472	-3.26857417759	-1.58169681751	-0.955245905461	0.446931992615	5.1261972662
Stravinsky	194	-1.01209486214	-2.55429617614	-1.41976514101	0.727344096991	-0.449454388696	2.17577550335
Stravinsky	196	-1.39855658854	-1.35122569035	-1.40521489144	1.85414286592	-1.01831152678	0.0106718791372
Stravinsky	198	-1.40132052367	0.268490188362	-1.48829512378	1.71857753373	-1.54731097909	-1.14476683028
Stravinsky	200	-1.32541466529	0.532866917711	-1.44888120097	0.734012749933	-1.9620056963	-2.00100816492
Stravinsky	202	-1.31249951342	-0.112960285288	-1.39448668527	-0.655421987377	-1.84570053422	-2.45521617634
Stravinsky	204	-1.16921371426	-0.612037168561	-0.832013516287	-1.32536269519	-1.56029229188	-2.22777938437
Stravinsky	206	-0.766466183557	-0.812067930549	0.533743705555	-0.668126227756	-0.587086049962	-1.63225811946
Stravinsky	208	-0.388064572825	-0.941075864506	1.79863287316	0.123640999187	1.80531714091	-1.27171106998
Stravinsky	210	-0.161354788261	-1.0749054379	2.59236596285	0.582474024809	3.81546544523	-1.29290660712
Stravinsky	212	-0.153664407854	-1.28368453256	2.80737357076	0.927116328348	4.55647173198	-1.48384338954
Stravinsky	214	-0.535499460322	-1.80155906362	2.01568458549	1.06956638854	4.16732282781	-1.6159497342
Stravinsky	216	-1.02422977032	-2.37232794977	0.745371738606	1.06968701409	2.82854869973	-1.59491305454
Stravinsky	218	-1.05398850841	-2.20610955214	0.396597899772	0.786678222304	1.83605197176	-1.390162539
Stravinsky	220	-0.741082330805	-1.65596165205	0.887382531441	0.71018799537	2.23148617332	-1.33076244067
Stravinsky	222	-0.263120202721	-0.386291954088	1.38828892421	1.01716403174	3.11125186602	-0.996287262578
Stravinsky	224	0.283685094843	1.40956544464	1.68962278327	1.2581489021	2.84376129262	-0.237735094346
Stravinsky	226	0.301993889737	1.72015050927	1.71303209771	1.27218690501	2.57085639088	-0.19610432728
Stravinsky	228	-0.0995888457832	1.06402581606	1.51184863031	1.40319294464	3.19249045817	-0.450135604557
Stravinsky	230	-0.62215169445	0.0196808058998	0.809097403936	0.963638950269	2.44026277001	-0.821625098133
Stravinsky	232	-0.274010016165	1.02690386016	0.0920391059248	-0.00677104772993	0.10382015364	-0.568772493034
Stravinsky	234	0.862781595205	4.10198109544	-0.222952797354	-0.281547324579	-2.10118259308	0.552738956689
Stravinsky	236	1.65235223507	6.80412373451	-0.295808554393	-0.00554928517152	-3.30790342134	1.69732692685
Stravinsky	238	1.9511360752	7.19919118743	-0.293768363888	0.286231903928	-3.76918249689	1.3645270902
Stravinsky	240	1.8729960279	6.16397626385	-0.183553024931	0.738511330971	-3.61546414109	0.630489430138
Stravinsky	242	1.51170766094	4.76434219224	0.266806299776	1.16513949565	-2.74861605648	0.598346926813
Stravinsky	244	0.88029305101	2.4899690891	0.948268020592	1.17366950842	-0.470338593146	0.0635401007088
Stravinsky	246	0.301012199056	0.550490449248	1.44912055456	1.03654917144	2.52371550881	-0.705266914975
Stravinsky	248	-0.0218267284237	-0.420182716163	1.62294271959	0.850630526656	4.02427105119	-1.21229217376
Stravinsky	250	-0.249212147306	-0.927655661827	1.45801735855	0.888151284765	4.12714111063	-1.36629205831
Stravinsky	252	-0.568714023829	-1.59169432497	0.615406096089	0.944337046134	3.64906655033	-1.12223259473
Stravinsky	254	-0.725701260919	-1.89719477396	-0.0228845400593	0.537479817197	2.94070141652	-0.766583840596
Stravinsky	256	-0.743682985523	-2.1585378907	-0.27258545997	0.237039207233	1.93340217047	-0.647021718144
Stravinsky	258	-0.726480696215	-2.10112104892	-0.318075642651	0.222796554824	0.775120142272	-0.661326956457
Stravinsky	260	-0.64795332505	-1.53188397677	0.0169055081707	0.287829729023	0.585328729333	-1.00948929714
Stravinsky	262	-0.699961609418	-1.17934245959	-0.0175775788036	0.0289583047249	1.31844926922	-1.43122147045
Stravinsky	264	-0.688312281202	-1.04522659123	-0.0546898628166	-0.327111206611	2.03686339311	-1.43914471671
Stravinsky	266	-0.475773741109	-0.896492981626	0.300733486093	-0.377483883526	2.44503787665	-1.35370077094
Stravinsky	268	-0.316568302187	-0.596800542097	0.695751884741	-0.39054351664	3.0227030796	-1.3657014808
Stravinsky	270	-0.404310713676	-0.644501201699	0.716147647552	-0.484411272869	3.15012715566	-1.20055415894
Stravinsky	272	-0.53366285747	-0.400925438381	0.193845024324	-0.732995940791	2.83195749412	-0.750692708248
Stravinsky	274	-0.432524244112	0.228351521859	-0.461468687732	-0.697364959265	2.46885580988	-0.447599885442
Stravinsky	276	-0.241011350059	0.7419275544	-0.904980092454	-0.386229124052	1.91197872809	-0.395453742497
Stravinsky	278	-0.127414824016	1.16509975839	-0.948471371763	-0.221006712708	1.76182869738	-0.497753632802
Stravinsky	280	-0.161781242143	1.63557909192	-0.78007988365	0.119378277712	1.01596924736	0.484809923867
Stravinsky	282	0.115559200713	2.31198736959	0.407232458195	0.749041355063	-0.65471565789	2.17616281225
Stravinsky	284	1.0856296496	0.606341025522	4.04461168368	1.27837229681	-2.2472582972	2.18049632242
Stravinsky	286	1.58819035836	-0.234015554537	5.13179250754	1.36783104813	-3.14278475731	1.43697785743
Stravinsky	288	1.09868227416	0.559916062593	2.7824902972	1.09545823271	-3.27740725321	1.07061421091
Stravinsky	290	0.308100595931	0.790986911367	0.339179492034	0.482997296222	-3.22585344799	1.11220713859
Stravinsky	292	-0.0332079003915	1.39651305787	-1.07726909056	-0.809542240128	-3.02808856474	1.19326584896
Stravinsky	294	0.136878117442	2.56601281166	-1.68018776707	-2.25549575509	-2.01509088759	1.00255163631
Stravinsky	296	0.185961262229	3.0191932307	-1.90162639231	-2.87593694824	-0.828699696368	0.669070209767
Stravinsky	298	-0.121072896873	2.5762690019	-1.85004040137	-2.31636478348	-0.489975563475	0.971894173171
Stravinsky	300	-0.605720156854	1.78147468608	-1.60982980763	-1.31953677045	-0.359286247973	1.64324501927
Stravinsky	302	-0.859723914275	0.443997644073	-1.36103959831	-0.453129238283	-0.200026754561	2.03312245597
Stravinsky	304	-0.860446154344	-1.63627891259	-1.23780103929	-0.254124463418	-0.444162196037	1.61968341941
Stravinsky	306	-0.909513952648	-3.88701270584	-1.1233041816	-0.0445350718524	-0.895444713521	0.164704796599
Stravinsky	308	-1.00195283936	-5.3101053524	-1.12458559698	0.366774151522	-1.24630102026	-0.995295843755
Stravinsky	310	-1.06955353351	-5.5656056565	-1.17085571977	0.421215342407	-1.60596490694	-1.57115474276
Stravinsky	312	-1.09575905542	-5.12726722923	-1.22164029147	0.243729481894	-2.00236930927	-1.46332877109
Stravinsky	314	-1.02437043327	-3.98128684789	-1.27321439266	-0.0160215415497	-2.16278877501	-0.644689886363
Stravinsky	316	-0.862443371218	-2.03093186075	-1.25680632283	-0.597689942008	-2.22186168034	-0.185134800246
Stravinsky	318	-0.781895817793	-0.120097976507	-1.1972782994	-0.971731462072	-2.30401024625	-0.139640114349
Stravinsky	320	-0.819162036175	1.1228311368	-1.13414854147	-1.17205854979	-2.18680884814	-0.00255532826953
Stravinsky	322	-1.02728547624	0.76839828549	-1.12539537485	-1.58031808718	-1.31124508471	0.240730807231
Stravinsky	324	-1.30426854777	-0.902124224919	-1.18666092944	-1.24180525221	-0.00733161831904	0.0947105395357
Stravinsky	326	-1.48763011178	-2.37542217038	-1.29278289624	-0.265315427556	0.836780464232	-0.337812478725
Stravinsky	328	-1.56524437184	-3.2068766541	-1.40623807931	0.874836025404	1.22679408415	-0.706406676013
Stravinsky	330	-1.62947600889	-3.66255560961	-1.45284730645	1.43114358748	1.47334728293	-1.05245390785
Stravinsky	332	-1.640079616	-3.51800956052	-1.34201099246	1.48507690607	1.6994252591	-1.25769625904
Stravinsky	334	-1.35508226666	-2.24756420849	-1.02754596276	1.70229248211	1.2471274451	-1.36686257859
Stravinsky	336	-0.965844616563	-0.756721270522	-0.683273722158	2.13999808022	-0.029365521516	-1.45872874594
Stravinsky	338	-0.53269847023	0.322393581151	-0.273870487605	2.32689038797	-1.34899422421	-1.3039082704
Stravinsky	340	0.0585177908823	1.10403587537	0.226528142448	2.06328640451	-2.19745423542	-0.876619333221
Stravinsky	342	0.578169237474	1.71954556866	0.617812608073	1.89844948801	-2.72178060782	-0.380385025861
Stravinsky	344	1.04963274341	2.6842789222	0.79244622204	1.97013465121	-2.86165811876	0.412603625761
Stravinsky	346	1.62992012603	4.15530479121	0.776072933041	2.16043463549	-2.32517931768	1.93453976659
Stravinsky	348	2.32293956754	5.15473350617	0.844518004264	2.06253094536	-1.46228573084	3.49290028569
Stravinsky	350	2.69531843319	5.27420879938	0.983058250417	1.40402392907	-0.993483309609	4.25983059762
Stravinsky	352	2.45815504239	4.50938777306	1.02888033066	0.934076743269	-0.891891503172	4.05317500397
Stravinsky	354	0.946372791944	1.90535714671	0.530986951024	0.71335650327	-0.999086262954	2.41651569358
Stravinsky	356	-1.09132786372	-0.987967620964	-0.288567676088	0.270880541871	-0.753787709309	0.462648935188
Stravinsky	358	-2.43212349366	-2.25414357057	-0.788071744371	-0.656854951012	0.106218328964	-0.795712514521
Stravinsky	360	-3.01758017013	-2.52336192887	-0.88308661202	-1.8262152509	0.726332982434	-1.35732244714
Stravinsky	362	-2.92644825913	-2.10942723652	-0.956413306071	-2.58439654465	0.617590287645	-1.71361358759
Stravinsky	364	-2.74106043943	-1.99310007209	-1.23495830974	-2.4332324529	0.126738096404	-1.71218368311
Stravinsky	366	-2.58679148519	-1.90701838771	-1.4800877712	-1.80460802774	0.286226082032	-1.42437320244
Stravinsky	368	-2.4270186144	-1.64457903901	-1.63143720193	-1.48228677812	0.796499025197	-1.31743478067
Stravinsky	370	-2.37564319909	-2.14083787918	-1.38309082334	-1.48158431393	0.831977738642	-1.18157569071
Stravinsky	372	-1.9367389013	-2.81840771572	-0.727199244578	-1.2998322755	0.87478730295	-1.2369624865
Stravinsky	374	-1.2336441532	-2.89628384733	-0.0701505989814	-0.888915083581	1.26486388177	-1.14535686813
Stravinsky	376	-0.564321230054	-2.07777287023	0.550007622523	-0.771062997211	1.425318691	-0.99574801538
Stravinsky	378	-0.0579859067621	-1.28805855573	1.05455000018	-0.946671948361	1.47875254323	-0.982112241763
Stravinsky	380	0.420315008499	-0.74132225813	1.33010323034	-0.828824707742	1.50578547631	-0.938517596502
Stravinsky	382	0.997416723698	-0.14503914043	1.30640455951	-0.531692454759	1.46214773203	-0.729893882206
Stravinsky	384	2.00456430702	0.98430042303	1.02245093446	-0.226759771916	1.39047880419	-0.0900749577348
Stravinsky	386	3.16484258878	1.94439947201	1.12895002556	0.00307197726931	1.31611874877	0.889747220739
Stravinsky	388	4.02024730275	2.30755427097	1.61200964648	0.0622615649385	1.453956514	1.63735775041
Stravinsky	390	4.36832120876	2.60108569842	1.77002330787	-0.149365628683	1.38635705804	1.86335805898
Stravinsky	392	4.33514466198	2.40481013795	1.97311283194	-0.114376421108	0.980263181991	2.05012732515
Stravinsky	394	4.33839535129	1.98376800874	1.97817239162	-0.0236013978906	0.816414325212	1.85040403736
Stravinsky	396	4.19682267538	1.50106124445	1.980120699	-0.282991089264	0.739600639797	1.84829539132
Stravinsky	398	4.17068653599	0.290134948977	3.67719532563	-0.147101214931	0.131516994676	2.18011552843
Stravinsky	400	4.3000244949	-1.61582068502	6.55759702193	-0.0494166153295	-0.763770608901	1.45875151938
Stravinsky	402	3.77660888529	-1.87435757602	5.79007088978	-0.0637277372247	-1.12899357765	0.0564076161476
Stravinsky	404	2.2076595408	-1.75607127725	3.18135151321	0.568096057019	-1.15225040432	-1.14415930377
Stravinsky	406	0.624756811412	-2.61164723186	2.34481745815	0.14588887117	-1.1458589875	-1.55948945533
Stravinsky	408	-0.44762499405	-1.84603337603	1.87760673906	-1.17461436423	-1.06741038508	0.0879449839517
Stravinsky	410	-1.71913807079	0.425863717561	0.429764922075	-1.86011618672	-0.898026972326	1.88159506814
Stravinsky	412	-2.29657170873	2.42742623333	-1.16078468115	-1.9301574948	-0.822298917097	2.05664451692
Stravinsky	414	-1.86021845928	3.48672406999	-2.18972125369	-1.20347673174	-0.802132537686	1.34201906432
Stravinsky	416	-1.33535716559	3.75230834286	-2.68179369086	-0.450570299045	-0.648206745271	0.839977758321
Stravinsky	418	-1.32206323938	2.9120415803	-2.41590561912	-0.368605102817	-0.443397958446	0.658198996769
Stravinsky	420	-1.9178875704	0.0405804868117	-1.17571065467	-0.152630694611	-0.430911897172	-0.512216147699
Stravinsky	422	-2.47951130658	-1.92381117099	-0.260057749309	0.795122876459	-0.510817543124	-1.14752433313
Stravinsky	424	-2.6311803194	-1.4611092091	-0.419914831713	1.89866047067	-0.143683897779	-0.662705568383
Stravinsky	426	-2.4372108756	-0.410484842162	-0.989919096478	2.05724705767	0.158088505805	-0.715558782609
Stravinsky	428	-1.85022981793	0.466589772428	-1.57934911617	1.29126324209	-0.218098538557	-1.0626440442
Stravinsky	430	-0.857537511227	0.708406532284	-1.88040976206	0.110645121806	-0.447041918899	-1.32716812842
Stravinsky	432	0.181992118649	0.602293661373	-1.92844110088	-0.908323971472	0.420316828878	-1.47764459596
Stravinsky	434	0.705913680751	0.34083292242	-1.8546855005	-1.42320104776	1.97092448433	-1.52758456339
Stravinsky	436	1.00868132831	0.328742883988	-1.52521701555	-1.47398908413	3.08156247671	-0.978570014971
Stravinsky	438	0.872986893684	0.0738185136668	-1.41240585351	-1.06908787156	3.16813926242	-0.66492172225
Stravinsky	440	0.374389668713	-0.195187811095	-1.72066868868	-0.260797376087	1.86784347378	-0.614031198469
Stravinsky	442	-0.0389983406133	0.574275507634	-1.9599121649	0.17783044494	0.342220954332	-0.180665509706
Stravinsky	444	0.630749699946	2.03379857829	-1.41963307005	0.0379201905238	-0.586494104234	0.81001586662
Stravinsky	446	3.7153073144	2.79079986804	2.21130728198	0.693408976386	-1.04272638381	4.26578493873
Stravinsky	448	5.58209141597	2.02016277478	5.99991454379	1.78129015279	-1.3022311123	6.51652522217
Stravinsky	450	3.58416322985	0.286290794535	5.06293784456	2.00692091552	-1.10952844724	3.76066008334
Stravinsky	452	0.709284578787	-0.730703776725	1.94508973634	2.10350790119	-0.251584388429	-0.190590488839
Stravinsky	454	-1.13881947278	-0.630809178627	-0.803527482666	2.39748466898	0.626320118425	-2.59371262596
Stravinsky	456	-2.09455744036	-0.792444586624	-2.26164538569	1.67930304978	0.627856129774	-3.35003966649
Stravinsky	458	-2.4054035331	-0.908351187691	-2.84702684112	0.256597445297	-0.161315036409	-3.02707280107
Stravinsky	460	-1.98991017171	-0.943985279544	-2.41342698576	-0.66662045743	-0.725161205824	-2.39458189427
Stravinsky	462	-0.932293215792	-0.615698423337	-1.1286704747	-1.24108463195	-0.51278639021	-1.60844521639
Stravinsky	464	0.465482340611	-0.395465192488	0.922393275666	-1.19251427488	-0.204587103213	-0.754372744903
Stravinsky	466	1.4149555013	1.01439365539	1.27171149837	-0.982391668672	-0.0771001079952	0.708890042962
Stravinsky	468	1.54197276394	1.97399871796	-0.088340659871	-0.356026828378	0.320332381223	1.85334065414
