# Supplementary material for: Decoding Musical Training from Dynamic Processing of Musical Features in the Brain
Source: Sci Rep. 2018 Jan 15;8:708. doi: 10.1038/s41598-018-19177-5 (PMC5768727; doi:10.1038/s41598-018-19177-5)
Supplement: Supplementary file 3 — Supplementary Dataset 2 [file 41598_2018_19177_MOESM3_ESM.csv]

participant	musician	familiarity
1	1	3.66666666667
2	1	1.66666666667
3	1	3.33333333333
4	1	5.0
5	1	3.0
6	1	3.33333333333
7	1	2.0
8	1	4.0
9	1	3.33333333333
10	1	4.0
11	1	4.0
12	1	1.33333333333
13	1	1.33333333333
14	1	3.66666666667
15	1	1.0
16	1	4.0
17	1
18	1	1.66666666667
19	0	2.0
20	0	3.0
21	0	4.33333333333
22	0	1.33333333333
23	0	2.66666666667
24	0	1.66666666667
25	0	1.66666666667
26	0	1.66666666667
27	0	1.33333333333
28	0	4.33333333333
29	0	3.0
30	0	1.66666666667
31	0	1.0
32	0	2.0
33	0	1.0
34	0	1.0
35	0	2.33333333333
36	0	1.33333333333
