# Supplementary material for: Decoding Musical Training from Dynamic Processing of Musical Features in the Brain
Source: Sci Rep. 2018 Jan 15;8:708. doi: 10.1038/s41598-018-19177-5 (PMC5768727; doi:10.1038/s41598-018-19177-5)
Supplement: Supplementary file 4 — Supplementary Dataset 4 [file 41598_2018_19177_MOESM4_ESM.csv]

stimulus	participant	time	Amygdala (L)	Amygdala (R)	Angular gyrus (L)	Angular gyrus (R)	Calcarine fissure and surrounding cortex (L)	Calcarine fissure and surrounding cortex (R)	Caudate nucleus (L)	Caudate nucleus (R)	Lobule X of cerebellum (L)	Lobule X of cerebellum (R)	Lobule III of cerebellum (L)	Lobule III of cerebellum (R)	Lobules IV-V of cerebellum (L)	Lobules IV-V of cerebellum (R)	Lobule VI of cerebellum (L)	Lobule VI of cerebellum (R)	Lobule VIIB of cerebellum (L)	Lobule VIIB of cerebellum (R)	Lobule VIII of cerebellum (L)	Lobule VIII of cerebellum (R)	Lobule IX of cerebellum (L)	Lobule IX of cerebellum (R)	Crus I of cerebellum (L)	Crus I of cerebellum (R)	Crus II of cerebellum (L)	Crus II of cerebellum (R)	Anterior cingulate and paracingulate gyrus (L)	Anterior cingulate and paracingulate gyrus (R)	Median cingulate and paracingulate gyrus (L)	Median cingulate and paracingulate gyrus (R)	Posterior cingulate and paracingulate gyrus (L)	Posterior cingulate and paracingulate gyrus (R)	Cuneus (L)	Cuneus (R)	Inferior frontal gyrus, opercular part (L)	Inferior frontal gyrus, opercular part (R)	Inferior frontal gyrus, orbital part (L)	Inferior frontal gyrus, orbital part (R)	Inferior frontal gyrus, triangular part (L)	Inferior frontal gyrus, triangular part (R)	Inferior frontal gyrus, medial orbital (L)	Inferior frontal gyrus, medial orbital (R)	Middle frontal gyrus (L)	Middle frontal gyrus, orbital part (L)	Middle frontal gyrus, orbital part (R)	Middle frontal gyrus (R)	Superior frontal gyrus (L)
Dream Theater	1	2	0.0288261344333	0.011908759697	1.98511930546	1.46143189368	1.43978550192	0.89252854592	0.330856408579	0.0725758463264	0.293240495287	-0.00410654197556	0.780527329766	0.392303690357	0.368715795765	0.308972526006	-0.238474658029	-0.1871657803	0.277351941129	-0.135758912611	0.0516033990461	-0.138776767466	0.333136752225	0.0178907879871	0.0342503351533	-0.142964623576	0.878975343732	0.11899008806	0.685077503841	0.667104588781	0.620826986214	0.506824630331	1.0517083783	0.469571389907	1.59514256762	1.01903874084	1.12616710845	0.507508732239	0.215104961985	0.378736822546	0.565018424494	0.653208564067	1.31731589102	1.6437932453	1.46320901499	0.203267749961	0.403584479699	1.19890618054	1.4160041139
Dream Theater	1	4	0.282293894994	0.267797646182	2.33722853975	1.96163567129	1.76303094843	1.09170685862	0.349841282901	0.0668896824979	0.283434977255	0.0421283407987	0.719117431729	0.397239174992	0.370227360077	0.327003652808	-0.151705601551	-0.108335148813	0.360915561359	-0.0979404391202	0.0604878974509	-0.122444481952	0.374833563434	0.0168688472611	0.179698808566	-0.032450074016	1.13890811	0.242745127757	0.904976088893	0.88694679965	0.739389072413	0.671580035841	1.3462571058	0.685932887323	1.95084315603	1.35498816253	1.26617135611	0.729094918859	0.336660426145	0.589294130068	0.834807118322	0.871446858529	1.61308415831	2.14657636554	1.84276738298	0.441622519006	0.917200333523	1.56434218873	1.71521635691
Dream Theater	1	6	0.507785924721	0.557267559581	2.30141909703	2.30453138251	1.79273664731	1.08233575299	0.353632141552	0.0950522606932	0.202029857832	0.1122774514	0.524047420076	0.337364907229	0.282453183168	0.305435352069	-0.0011905850761	0.0310427805209	0.431887200046	0.000444865225405	0.0585324738031	-0.0635589396292	0.33632393024	0.00818206074362	0.386248992409	0.156099022437	1.33336722411	0.403693878091	1.00831548914	1.02100228975	0.734867999162	0.757972061213	1.49164045647	0.873167698885	2.00190140097	1.50117836212	1.22197020128	0.916692954624	0.441770983383	0.811929854446	1.10768347183	1.050890537	1.61156323493	2.38473827079	2.04869707617	0.69384514909	1.52009743463	1.79926305432	1.84544603745
Dream Theater	1	8	0.530073387973	0.744385158621	1.87207682011	2.35419374494	1.44257853319	0.792602057866	0.365900330015	0.182650434959	0.0565551451624	0.152751131963	0.3095678783	0.239157013213	0.132649766701	0.256243585944	0.12673164042	0.164300853882	0.458037924201	0.117281680591	0.0358887151003	0.00836744177133	0.210448752567	-0.0300810621267	0.583143175818	0.350469273553	1.4195628201	0.545097325721	0.939661666544	1.00574147815	0.591642456512	0.713298618538	1.41912043144	0.952045148879	1.66202535722	1.3054059191	1.06618751986	1.02129414151	0.495522853089	0.990788891802	1.34466388405	1.17446750627	1.22961757972	2.22931424316	2.03606271135	0.83193991124	1.97656304697	1.83554756578	1.7915733568
Dream Theater	1	10	0.286261129876	0.769337564384	1.18389967687	2.02859891673	0.725412589783	0.235919197922	0.366422337775	0.297247005178	-0.136038172452	0.103791480238	0.142552538336	0.124582875661	-0.0426045960188	0.17974147999	0.157799307926	0.219656013743	0.39494213858	0.191048970819	-0.0224127675687	0.0518925055913	0.0226020441316	-0.11800972005	0.682878330968	0.465410353525	1.35730833796	0.605802567247	0.706722654501	0.815746204882	0.333804648416	0.516585701818	1.12154954882	0.868647819979	0.946058219523	0.712155603472	0.895450565953	1.00559629955	0.483267608609	1.06521872209	1.49585234101	1.21478828467	0.540838367375	1.68732352179	1.79669734507	0.754488446325	2.08422781035	1.64331268018	1.54616763826
Dream Theater	1	12	-0.12450635645	0.668396075419	0.432167000112	1.36747443515	-0.240855074565	-0.477013668795	0.305681929732	0.359353026969	-0.341936382441	-0.0429691669616	-0.0119586372492	-0.015711602561	-0.22706996661	0.0749375781223	0.0786871558578	0.162603623038	0.22263916732	0.185662033935	-0.12311998779	0.0453948163049	-0.171745505801	-0.239758841988	0.630792821548	0.450928210997	1.1318602407	0.563520180014	0.387705831069	0.491305320058	0.0238003913501	0.20374377389	0.677309208524	0.639446883983	-0.0150370949712	-0.168296099745	0.740064645918	0.849215073153	0.392579471772	0.990024980962	1.49658942327	1.12827326042	-0.221242622662	0.922444342639	1.37382208158	0.4382131187	1.80995961265	1.2583769356	1.1232056358
Dream Theater	1	14	-0.519141656404	0.49892509748	-0.214827138467	0.553764984675	-1.23519233195	-1.16151918281	0.164285814025	0.31543826966	-0.503299902339	-0.230542890899	-0.20663979342	-0.193027875473	-0.40513360873	-0.0409044491147	-0.0607622151431	0.015687430355	-0.0183104637871	0.115587073928	-0.243706694211	0.00660924747182	-0.30473397608	-0.33474000572	0.447536359809	0.317144866034	0.7847066795	0.444651514834	0.114430844279	0.141517302991	-0.236585471241	-0.118084898462	0.232190316373	0.358395627882	-0.980581155055	-1.08464690838	0.550540847712	0.57258754707	0.193284404506	0.757997353662	1.29306922832	0.90216949396	-0.751962642642	0.203469898082	0.883741064292	-0.0675185376325	1.30942252234	0.799872333553	0.609959903361
Dream Theater	1	16	-0.735584307887	0.2977193176	-0.672649975506	-0.17432430011	-1.97596986218	-1.62226719015	-0.00741680326955	0.19840728976	-0.551014245578	-0.379520653334	-0.396616619249	-0.351786381153	-0.523285289052	-0.138448369379	-0.1735856508	-0.151795019176	-0.232786076459	0.036191712301	-0.33215233382	-0.0190467479037	-0.327386466393	-0.339274520636	0.23557616286	0.133030760955	0.416915553033	0.302049136534	0.0170250854733	-0.0995560888891	-0.338770386232	-0.304959070904	-0.0744410729539	0.151851748817	-1.67843742392	-1.76510768849	0.261079849314	0.261419460881	-0.129708859309	0.422451542819	0.891698337944	0.608741894012	-0.834840929072	-0.21613650282	0.479826472607	-0.656003757651	0.829977429598	0.428428583002	0.161066698039
Dream Theater	1	18	-0.702475978847	0.100052873362	-0.957721706125	-0.668715072369	-2.23498690271	-1.7397524123	-0.113738113942	0.102628357027	-0.439801599399	-0.437348676651	-0.467382408895	-0.386011157035	-0.516278543594	-0.204177741762	-0.18384697462	-0.264145363018	-0.330253964887	0.00576824895857	-0.340485064414	0.0036921248345	-0.239770567842	-0.243001461201	0.117510397903	-0.00855156019535	0.136972577245	0.179622882615	0.135029689661	-0.155060605795	-0.243659700407	-0.267930454992	-0.19498834196	0.0988293456972	-1.94201196781	-2.04887531675	-0.14144708585	0.038315201829	-0.522049553401	0.0895228382753	0.381475888206	0.377675673111	-0.495728197842	-0.24546004227	0.253677664062	-1.1784315016	0.566609279806	0.250673049282	-0.105867755262
Dream Theater	1	20	-0.471577818178	-0.0590666504211	-1.15780897139	-0.936310604217	-1.97370348561	-1.53342823531	-0.0885196994779	0.0934631580334	-0.190411767559	-0.39994358991	-0.388383545612	-0.262919938008	-0.386245692396	-0.256181766236	-0.084688438436	-0.287488445286	-0.293084952779	0.0403303536391	-0.263570725949	0.070105837577	-0.0974046083273	-0.100590342375	0.134469479178	-0.0572330319618	-0.0219442394689	0.0790435254289	0.364032382947	-0.0637635893045	-0.0359158323601	-0.0528809316868	-0.196447073144	0.172537505679	-1.79881829515	-1.94166458681	-0.603430636432	-0.0219233137895	-0.869606839092	-0.141948470769	-0.117582719231	0.279299106422	-0.0258049595974	-0.0281419607092	0.157112698941	-1.50154388642	0.562701453443	0.246452348513	-0.217741148145
Dream Theater	1	22	-0.185162001091	-0.165901536502	-1.34132127049	-1.05488471264	-1.38703694051	-1.14996476597	0.0445092671537	0.147990261966	0.095372334067	-0.31190175737	-0.27070598735	-0.0781886582917	-0.216052917254	-0.326482056552	0.0533432918531	-0.241332470687	-0.185163635751	0.101623115394	-0.144097107282	0.143596770521	0.021424503025	0.012679772258	0.212042077445	-0.041712674204	-0.125833175708	-0.036433366191	0.518799878995	0.0508914901829	0.123669704472	0.182636275128	-0.185912773566	0.265277152237	-1.42799062064	-1.57898878567	-1.03384959869	0.0436305029761	-1.07354492616	-0.246089828788	-0.537929725774	0.242856460261	0.212612874958	0.163471224697	0.0407044226151	-1.58412843427	0.718138779248	0.29255488922	-0.317509139176
Dream Theater	1	24	0.030067810401	-0.215440911488	-1.4566699752	-1.03826132341	-0.791149843791	-0.773454293746	0.193716959634	0.193300506437	0.277611823189	-0.238988581476	-0.226984407899	0.0542604693523	-0.0814273979938	-0.419960000483	0.158402848292	-0.156485880411	-0.0869375524181	0.143140438775	-0.0372294045184	0.192291539235	0.0720690332951	0.0595110357595	0.254519995601	-0.0131182116349	-0.253349754407	-0.177482668912	0.484783398561	0.0832986595022	0.131214451554	0.293843679921	-0.194955261349	0.291212151652	-1.03077171488	-1.13837854639	-1.3312578108	0.112334956634	-1.10095815717	-0.269715241648	-0.879244661241	0.124420562231	0.0843661167569	0.161158296736	-0.195672960784	-1.4887044743	0.878035205111	0.271734307256	-0.497196914403
Dream Theater	1	26	0.150081032427	-0.186780117626	-1.35386115343	-0.822163675174	-0.424957397375	-0.520699767033	0.293778917402	0.198602042207	0.264504282534	-0.209866496409	-0.220449255635	0.128141784815	0.017933791722	-0.488841348154	0.23784047071	-0.0317926050241	-0.0292546191567	0.170106192842	0.0319318940828	0.21762412571	0.0753938149226	0.0676574092718	0.263928308096	0.0457091324906	-0.389622965446	-0.26483863263	0.311818651064	0.0223505344651	0.0276800832345	0.255446305365	-0.14384748539	0.269249694158	-0.732469383367	-0.758834797152	-1.41007960968	0.0688374526477	-0.968275755608	-0.27135484349	-1.14942076617	-0.141941205272	-0.196886794296	0.0349674333495	-0.484668408896	-1.31536304215	0.916007761416	0.162244219877	-0.670108060853
Dream Theater	1	28	0.222851084989	-0.0703206771235	-0.959638710629	-0.397191823369	-0.321030155544	-0.395889410363	0.368237554953	0.207483429561	0.0779654871091	-0.184144272736	-0.118882275454	0.218352736795	0.115713963508	-0.463398862902	0.350518148752	0.144585897165	0.00165193255905	0.23443648206	0.0754725278198	0.247551414031	0.0879960693518	0.104148020272	0.323336592362	0.208436254762	-0.44507722814	-0.170063909727	0.147072374142	-0.0680823590687	-0.0657991386597	0.140185732629	0.0536792629165	0.288467866831	-0.572481128423	-0.50613596867	-1.25422967562	-0.123352474339	-0.715253492934	-0.277412569608	-1.33592299802	-0.48721350299	-0.275584670381	-0.024384626324	-0.653112714512	-1.13245112652	0.7649145424	0.0150128197104	-0.649951979293
Dream Theater	1	30	0.267270857531	0.0776432529976	-0.421162964933	0.0930765310361	-0.34838029289	-0.323687487486	0.481218506319	0.264977577245	-0.162176970142	-0.103546336599	0.110478306427	0.351511827855	0.200573339524	-0.321589577621	0.498142948434	0.336130187143	0.0123737740929	0.359916995846	0.110029032941	0.299512721139	0.135609011575	0.210651073102	0.456399961277	0.48391201929	-0.390790675513	0.144213122107	0.0831487852167	-0.129629187107	-0.0932495592329	0.0104926111556	0.346896227278	0.388814398108	-0.534325074336	-0.375544614824	-0.962183355617	-0.417897203141	-0.41819189612	-0.297401325214	-1.44026603043	-0.790958527843	-0.00639848261249	0.0619387882885	-0.611287454545	-0.962745597943	0.417126584818	-0.135423437757	-0.371742389112
Dream Theater	1	32	0.246256427178	0.151963187701	-0.0305410720096	0.438350460393	-0.368211670513	-0.21905799872	0.63635108607	0.334856327772	-0.329072697427	0.0234025743013	0.335284601467	0.461835219726	0.225349280034	-0.119952482723	0.588837101935	0.459857829831	-0.0165087464774	0.491860126402	0.128303042727	0.352559117316	0.181929866183	0.355782811501	0.556674384056	0.750413865369	-0.330122612429	0.538467708101	0.0909986306671	-0.156680577403	-0.108378134272	-0.132406983671	0.539383431323	0.499120026098	-0.563609132403	-0.306304444374	-0.70771434773	-0.716650418927	-0.194430553013	-0.348985896382	-1.48998920871	-0.974626441758	0.401108455779	0.187992998728	-0.450688493433	-0.809112435536	-0.068388661651	-0.295329156484	-0.00203466234443
Dream Theater	1	34	0.148648130528	0.104937905891	0.00144240818566	0.523405310924	-0.340206380796	-0.041712489858	0.74781372523	0.321344947981	-0.376450613108	0.11214317412	0.41489221486	0.488894237131	0.184503018924	0.0516812102932	0.535178934655	0.466308851991	-0.0971401959273	0.543347936704	0.110464535297	0.365323149784	0.169220654536	0.456207870867	0.49519941708	0.854022264778	-0.397140561871	0.78980154349	0.088969394446	-0.176370421792	-0.178940371377	-0.298223300532	0.450126512535	0.503012314075	-0.591855953572	-0.215082566937	-0.62365992763	-0.903963838953	-0.137666934328	-0.436302432465	-1.49633933768	-1.01224989303	0.594966069183	0.215009324818	-0.348519365142	-0.670997173882	-0.560558107429	-0.459344076091	0.194924084756
Dream Theater	1	36	0.0487415919536	0.0101103939068	-0.31183122888	0.357064402824	-0.300962796316	0.185422421438	0.716288559602	0.168784455579	-0.34448573376	0.0860632152705	0.3490364284	0.452731836367	0.133360487762	0.139802532614	0.359455793471	0.391991488385	-0.205461119236	0.483334453443	0.0562455548421	0.321416485751	0.0832355324902	0.450273406865	0.266534546434	0.756146328203	-0.608692008675	0.78001695551	0.0332884286238	-0.215673971294	-0.301198350648	-0.462893552698	0.0830905649501	0.346058993903	-0.584996723859	-0.0562468730576	-0.714114109586	-0.899656135067	-0.235474682305	-0.518650626719	-1.43491278534	-0.912903131487	0.424249760415	0.134599753449	-0.420724957962	-0.543825571367	-0.90748200147	-0.602477985939	0.0757227283047
Dream Theater	1	38	0.0451423631458	-0.022008124878	-0.779382916679	-0.0247229741819	-0.28425942819	0.394993508192	0.523930467853	-0.0798005388448	-0.288206069659	-0.0423526158914	0.227140542649	0.390926775118	0.12170732372	0.157403269222	0.171901797997	0.315241469279	-0.297219312297	0.359780911438	-0.00464095199107	0.246477154594	-0.0272885668627	0.355019394474	-0.0151075859786	0.552055112018	-0.857689126293	0.573771471143	-0.0681703491044	-0.292924289091	-0.422312196258	-0.596896043971	-0.371773356605	0.0686010559581	-0.564867100077	0.142463089059	-0.870246800386	-0.717971840867	-0.374948444152	-0.541856175995	-1.28377145266	-0.728819408819	0.060284957843	0.0502692974926	-0.678553182855	-0.428875951967	-1.05085178865	-0.74336490131	-0.310901292845
Dream Theater	1	40	0.163801582563	0.0288396827275	-1.16425150168	-0.590188250359	-0.268183554597	0.532172760998	0.255293820816	-0.31300019605	-0.214598871559	-0.175037685033	0.106048886781	0.285843575314	0.148047272712	0.159288341934	0.0644457706982	0.281900901924	-0.341607134693	0.247222618444	-0.0336701799782	0.181384826686	-0.0888213382973	0.255436828165	-0.240251282359	0.365787727496	-1.03245681469	0.328380191889	-0.181120024071	-0.403097361464	-0.495791005251	-0.694268768618	-0.696938443478	-0.23984236287	-0.554251163978	0.323208448771	-0.958318309613	-0.466288639819	-0.435254799398	-0.503377685608	-1.05688319409	-0.54642125419	-0.184718568588	0.0471683485324	-1.05423388326	-0.341492459554	-1.08714172778	-0.951277864939	-0.807169694191
Dream Theater	1	42	0.353294866673	0.0950148834454	-1.27237778862	-1.22231880774	-0.170604018803	0.616762885907	0.0344713600509	-0.424335387474	-0.100257794806	-0.205577610873	-0.00543353364902	0.116299010498	0.190027675923	0.187458281554	0.0515106285066	0.286176160666	-0.331265837257	0.197589320166	-0.0121632226541	0.149978849525	-0.0587117519925	0.234843539515	-0.375985469753	0.267846471538	-1.09283255372	0.175151125547	-0.250685376201	-0.49174950252	-0.492126690185	-0.745093125054	-0.787765686576	-0.487874252972	-0.504323211116	0.472752538929	-0.90519659839	-0.272480279018	-0.364457757966	-0.454814548426	-0.795987262703	-0.434199011704	-0.0987872742956	0.142549402842	-1.41035156693	-0.28040275821	-1.16737393899	-1.24936943758	-1.23161513873
Dream Theater	1	44	0.550165313983	0.126243132973	-0.996709629137	-1.68649001883	0.0996103277073	0.738348394461	-0.0579485412178	-0.376266921701	0.0423781027228	-0.104039605284	-0.101728071462	-0.0609275584915	0.241048464112	0.237643716069	0.0919199759193	0.29722242357	-0.273643995919	0.231739956932	0.0467757200344	0.150626642322	0.0471229538437	0.310082386955	-0.43325837486	0.275952670793	-1.03994207381	0.183135536075	-0.218087512495	-0.476079641824	-0.397380331232	-0.716488916328	-0.653124583415	-0.598564912386	-0.313557342666	0.629070284483	-0.735421147045	-0.219384788939	-0.188351746976	-0.440810395603	-0.557678709051	-0.410252683975	0.35257586995	0.346103428908	-1.57159176393	-0.193497125391	-1.32849479363	-1.55164569153	-1.41907317628
Dream Theater	1	46	0.707775886729	0.135119201095	-0.36427927897	-1.78345550025	0.557438536338	0.971922551801	-0.0228066892968	-0.222316046566	0.151483181608	0.058225189776	-0.177960476447	-0.144554174978	0.296927512229	0.280756118609	0.131591299334	0.283769635668	-0.188639311558	0.338943375597	0.109822728284	0.165800809989	0.174079952897	0.433727649169	-0.424505513418	0.375367114594	-0.877170858507	0.361029527132	-0.0785937990307	-0.321437779993	-0.232090360982	-0.59599039654	-0.347857974002	-0.534370585431	0.0702758224339	0.821388221679	-0.545464659321	-0.332968811451	0.0133387982924	-0.469572941048	-0.41465849333	-0.470897712146	1.07413365981	0.686730969409	-1.42828706214	-0.0178263458869	-1.46342788768	-1.73627668353	-1.28030227118
Dream Theater	1	48	0.776872675918	0.148708983101	0.443383639852	-1.54057400505	1.10952824549	1.30686065804	0.0770650598919	-0.0704970064697	0.18497566698	0.168932543516	-0.242834073816	-0.0898523236823	0.335710057281	0.305280530797	0.132425085338	0.230205296568	-0.109408730038	0.470010080456	0.14747762669	0.176883861987	0.274473826954	0.550594925115	-0.36503540693	0.520063686929	-0.630329446199	0.640828092035	0.0842035905803	-0.0841865608921	-0.0527722374592	-0.434545515747	0.0444877221348	-0.340137365634	0.595370913711	1.04193512941	-0.432481877018	-0.587894992414	0.137016346706	-0.542988114401	-0.434382218405	-0.625353294904	1.87480368373	1.14110311083	-1.02474630963	0.229048964545	-1.46124489363	-1.75865664571	-0.869480990568
Dream Theater	1	50	0.707572815361	0.168355654858	1.15758129199	-1.20711130383	1.61513999638	1.65855065311	0.162945559584	-0.0147482156701	0.175276628392	0.166276948154	-0.304575991117	0.0600321442905	0.335914458528	0.323106250516	0.0910312232979	0.150415294627	-0.0703012451712	0.552949903892	0.148960667557	0.175841051967	0.335650198971	0.637168057296	-0.279154435066	0.644893157286	-0.37099491395	0.887754979847	0.158502725065	0.135232476194	0.0807749479939	-0.320857347035	0.399107634055	-0.139633896923	1.15404347587	1.27571431178	-0.432569765469	-0.909777089432	0.103573482128	-0.673293767264	-0.625067515619	-0.880387495523	2.49992635745	1.58466565367	-0.528047247857	0.427985093178	-1.32951556052	-1.66648522213	-0.367778289197
Dream Theater	1	52	0.484555629438	0.177616850586	1.5498880876	-1.05119712183	1.95843166856	1.91893814437	0.180322453218	-0.0898119681956	0.187444979378	0.0721037734464	-0.358800709435	0.221999534946	0.300893783512	0.341860567022	0.0325052845328	0.0801306409882	-0.0873897500192	0.53595180252	0.117860011557	0.164388328818	0.373447521634	0.693130323803	-0.191050675724	0.698871499279	-0.182761390802	0.976681473969	0.107643265441	0.266218671833	0.129417848516	-0.318338805159	0.586478087236	-0.0553763521669	1.64258045255	1.5068392878	-0.514838908029	-1.20224201909	-0.0891817623865	-0.853806622504	-0.907641065883	-1.2004358562	2.74257111035	1.86489393694	-0.116854785896	0.452605132502	-1.1644022894	-1.53207711968	0.023373625409
Dream Theater	1	54	0.143122435318	0.153995832672	1.52490296563	-1.16520678113	2.06861081535	1.99499087111	0.114027235308	-0.271032801619	0.241703560918	-0.0527819178291	-0.390297081474	0.319999589016	0.249432637029	0.349630592171	-0.026271528071	0.041679844998	-0.149818890162	0.418066485584	0.0625154828171	0.142331871671	0.407552155321	0.719135400501	-0.123058570063	0.667065222147	-0.105782420978	0.8723128092	-0.00108404639232	0.290454498464	0.0725799394044	-0.42737574471	0.539974167919	-0.122450229685	1.96762884987	1.67999065915	-0.6161956724	-1.38883599644	-0.359025872667	-1.04096458472	-1.15674637377	-1.4957431208	2.55971360975	1.90550967818	0.0997065247297	0.274193832418	-1.04556465888	-1.40031098518	0.180535127776
Dream Theater	1	56	-0.24273045038	0.0832075899453	1.13294943154	-1.42522666793	1.93221385934	1.84927426986	-0.0237461753999	-0.497457423441	0.301866430391	-0.164463979948	-0.374059821086	0.311631652494	0.19521714848	0.325458299823	-0.0951366306707	0.0202588703256	-0.227732654365	0.242326190546	-0.0052119016905	0.102309031784	0.438808693969	0.706852721208	-0.0937731666682	0.566983035337	-0.121563555304	0.635604446794	-0.0649102181142	0.224807425452	-0.085172903945	-0.584832743564	0.292307181436	-0.270907191299	2.05253814309	1.70727650759	-0.672015309812	-1.4224505322	-0.589268261589	-1.17886450143	-1.27012437725	-1.65158561284	2.05960843607	1.71676016188	0.0992609409389	-0.0277677338821	-0.984918810151	-1.27641591494	0.0864872315852
Dream Theater	1	58	-0.567920739399	-0.00527959076641	0.538289385787	-1.58479566036	1.61798450103	1.53248686816	-0.20932647017	-0.697963487644	0.322396248259	-0.247552831033	-0.293772562085	0.20762270025	0.146841523057	0.255372567782	-0.176882602464	-0.0145779636312	-0.288137980163	0.0697320547367	-0.0701092534906	0.0403117067416	0.444782362204	0.639206190411	-0.094694721165	0.435839927947	-0.174196508588	0.371387203261	-0.0245211009318	0.109927257245	-0.293047837568	-0.691914182839	-0.0304717014529	-0.373593067656	1.88108519959	1.54726324935	-0.631329262996	-1.2741916964	-0.688946071399	-1.22312328889	-1.20181795309	-1.57991467202	1.40668589685	1.34854329013	-0.0655524343302	-0.322918705859	-0.942125508374	-1.12454557093	-0.185072852443
Dream Theater	1	60	-0.721952862006	-0.038724328227	-0.0218112941993	-1.4200463148	1.24967889666	1.15096025	-0.402978283926	-0.814695831317	0.285049773506	-0.297423239525	-0.176915607156	0.0579820560092	0.11270387775	0.143245418297	-0.235471662596	-0.0688925724022	-0.309580330524	-0.0442587299413	-0.120987095596	-0.0321212574574	0.402989991997	0.507597917046	-0.0788119142807	0.316784921414	-0.192390748459	0.179075494253	0.107006661534	-0.00203426726496	-0.463651234204	-0.672594637147	-0.258810740641	-0.323905198164	1.5217199432	1.24785858337	-0.470494257976	-0.949821426745	-0.622085109419	-1.14073546592	-0.951977454956	-1.26456021464	0.774830198476	0.878151654436	-0.289670688574	-0.478731536434	-0.856927351265	-0.887309259909	-0.501334547424
Dream Theater	1	62	-0.669088006111	0.0232629994835	-0.31391358573	-0.856938908656	0.917045088635	0.781074684579	-0.539090973317	-0.816665045673	0.20260152872	-0.309124137164	-0.0891947078239	-0.091686566023	0.0926837524226	0.0134217356815	-0.229183257056	-0.118634741928	-0.292614110082	-0.0715613082378	-0.156622413898	-0.0923630452597	0.318814705875	0.338083490283	-0.00301903074765	0.240124192889	-0.115044576327	0.12323243918	0.25405910148	-0.0784224948201	-0.527064365749	-0.534354950674	-0.28033191934	-0.112830774308	1.08828125684	0.885892179077	-0.20525030906	-0.51679417758	-0.413788975576	-0.919464540568	-0.550439808979	-0.773650767795	0.327298438718	0.410728732918	-0.460956009629	-0.395715045863	-0.683466133106	-0.541638042472	-0.728085971561
Dream Theater	1	64	-0.504447707718	0.134445046872	-0.239177549567	-0.0281433786776	0.620236996344	0.426417847469	-0.548074876956	-0.702370321594	0.102176772753	-0.283670861922	-0.0725240807278	-0.216305033599	0.0751116752904	-0.103859680629	-0.168396199214	-0.144196962806	-0.261904522216	-0.027935560981	-0.181416132855	-0.124239513239	0.219005754647	0.181875366931	0.114932801549	0.205588365647	0.0643568923519	0.206202470683	0.319005614513	-0.125262501367	-0.479221648972	-0.368006622138	-0.131674620359	0.145186014903	0.675749362341	0.490868382943	0.107942533236	-0.090078680977	-0.143500971501	-0.59583783327	-0.059282722131	-0.235016775571	0.139684663937	0.0360990091933	-0.52103938489	-0.0570731542778	-0.423554604632	-0.144769276162	-0.799890536819
Dream Theater	1	66	-0.371983281088	0.221132059542	0.0759870840908	0.767524819849	0.305346902853	0.0603612679177	-0.409994478731	-0.504718894287	-0.00179906797327	-0.244148009632	-0.103064673879	-0.300194478965	0.0496505012127	-0.197447020249	-0.111767755571	-0.15919736063	-0.253162609139	0.0341542257463	-0.197228654364	-0.129320477295	0.117672752974	0.0638726231717	0.201690104231	0.179079841392	0.266916870057	0.351703486435	0.249571780575	-0.164945205353	-0.378464739726	-0.272625542523	0.0224996006129	0.28417706586	0.325226531168	0.0577969420647	0.384779147109	0.21792491943	0.0910683703652	-0.257834380088	0.418195604281	0.208886564959	0.133983417917	-0.220167591769	-0.496580906678	0.434610518208	-0.136058564743	0.186378350887	-0.749982134368
Dream Theater	1	68	-0.311106483666	0.272609072178	0.360237418775	1.19655643726	-0.0592410823821	-0.309517596679	-0.188589057836	-0.294751778489	-0.11950224029	-0.233007695849	-0.125989609173	-0.352956658479	0.0142200626513	-0.279783961483	-0.101570248039	-0.194914695607	-0.286428557088	0.0590167295032	-0.200855441635	-0.121678497288	0.00711874597936	-0.0405007385509	0.19849820688	0.112971200256	0.367010493244	0.4355184887	0.0801782674789	-0.201777190731	-0.294871899014	-0.276420630332	0.0324487805634	0.220294015891	0.0343289459816	-0.378421075786	0.544458942155	0.340496171482	0.228661373642	-0.00127629283202	0.759617168932	0.450920466942	0.145392694297	-0.383039818902	-0.463208905269	0.885073698995	0.0837532788065	0.351477761376	-0.666224642845
Dream Theater	1	70	-0.227236714863	0.334158995498	0.417815680691	1.07069357379	-0.430721837727	-0.621244303575	0.00425116484384	-0.150555140116	-0.257101098282	-0.264309850222	-0.107061122084	-0.422791654788	-0.0303925973335	-0.358128599669	-0.11612017706	-0.253187925295	-0.340509635425	0.024847516551	-0.184722221792	-0.111852339284	-0.1086432037	-0.156634213912	0.124327033741	-0.0102618391593	0.296660436077	0.371980950389	-0.0975908116546	-0.216437549438	-0.252454420064	-0.324928581348	-0.104493821005	0.0257470181109	-0.197704283798	-0.712434538934	0.55379629901	0.27767231956	0.270323442396	0.124526062607	0.889013505572	0.462714723537	0.0788949620091	-0.4627795987	-0.464803136075	1.10208071169	0.143483809456	0.339550129423	-0.598960702082
Dream Theater	1	72	-0.0225624717918	0.434093028744	0.283082812437	0.480209478774	-0.687891377369	-0.781802188299	0.0956053611265	-0.0905235355966	-0.379650698999	-0.280763400292	-0.0206887746476	-0.530240951172	-0.0750737275996	-0.409507701557	-0.0841696579397	-0.281728317447	-0.353724002063	-0.0408709520371	-0.137175730715	-0.0951181561386	-0.188822299801	-0.25462459592	0.0740273110563	-0.138367375192	0.1259131846	0.199256700602	-0.192174955719	-0.178569516173	-0.213716422326	-0.332949558138	-0.25352739866	-0.138192479991	-0.330821503801	-0.824351335448	0.453729248998	0.100242111855	0.266053502689	0.144989906407	0.832941753519	0.311434037276	-0.00339073697503	-0.411700899534	-0.46129388792	1.01112727979	0.0155719571802	0.246917383383	-0.496996683899
Dream Theater	1	74	0.284297413992	0.559502424101	0.159599779652	-0.236549702411	-0.691181609481	-0.714908386011	0.108185524345	-0.0434961760968	-0.428044116379	-0.196193098137	0.18141675155	-0.585806932574	-0.0887963146221	-0.400284486905	0.0585853297689	-0.21117215575	-0.267326284968	-0.0797859097859	-0.0504214406859	-0.0585642153601	-0.18587089365	-0.267877485865	0.153232965178	-0.16500213855	0.0268308931653	0.0728256381628	-0.13542610144	-0.0502715093261	-0.123993187443	-0.246580603218	-0.269078645298	-0.159918729541	-0.304619029223	-0.666767686094	0.34064923451	-0.0734538981604	0.290836526961	0.150585690206	0.70294323465	0.127310051711	0.0548766223776	-0.157541893019	-0.356963773696	0.721885388439	-0.201727101821	0.218872311543	-0.246465037224
Dream Theater	1	76	0.575085851789	0.683020161057	0.217108791598	-0.708579594978	-0.395315932222	-0.426872412713	0.128589179084	0.0875707032162	-0.37945407076	0.0143795411897	0.52518034033	-0.450498143236	-0.0348533737259	-0.328703890963	0.312163740019	-0.0247898689897	-0.0814779897193	-0.0445514006452	0.063446753505	-0.000436253740482	-0.0977494907713	-0.16482500054	0.396432067957	-0.0125984363403	0.135106500366	0.143341721473	0.110334327626	0.202580071297	0.0306421341132	-0.0707964060056	-0.102773284382	-0.0452678290736	-0.11096599929	-0.307232442721	0.309707520019	-0.136427984904	0.410814034599	0.242282688848	0.618192840406	0.0294488504948	0.350067518765	0.304981732361	-0.0835283313595	0.466716499715	-0.309310801222	0.346398919204	0.204813004813
Dream Theater	1	78	0.732105261248	0.766275149573	0.439860897865	-0.78549516405	0.0701178820023	-0.0517054388851	0.22163066414	0.326579992645	-0.268222996243	0.289886881651	0.929884048422	-0.115079146043	0.0799931120943	-0.233197244136	0.593167975348	0.212167519621	0.137929348183	0.0679632931664	0.169262826048	0.0645899937922	0.027022458344	0.013803403318	0.729333389261	0.286795896494	0.430184752294	0.419395943257	0.521693601334	0.567667685334	0.210243998778	0.144148106041	0.183736128878	0.12457896239	0.155017359534	0.09165810935	0.394020509416	-0.0563289437703	0.632634604111	0.451386969335	0.639135287972	0.0595028697194	0.81033407725	0.853981036496	0.337425364747	0.424940278898	-0.150540342496	0.60274475058	0.76434903819
Dream Theater	1	80	0.719211354108	0.747422728968	0.642061657086	-0.615084821048	0.446009219536	0.194188361399	0.376944556556	0.599384215964	-0.1422381441	0.531114492953	1.22177639568	0.239971318318	0.183249847239	-0.157554776053	0.775010948617	0.393313309781	0.310270665897	0.213503919397	0.229104488876	0.119612844947	0.136236381804	0.185469595664	1.00729738457	0.593650562709	0.74080862551	0.742970791131	0.989322145217	0.95278948151	0.352418355122	0.334302767058	0.465171417386	0.262151133639	0.317651927495	0.329491269365	0.540272608276	0.112821035495	0.875451281075	0.701490910637	0.748292211442	0.174454385919	1.23329851414	1.28839073265	0.797084038621	0.582219673848	0.247699274066	0.876892881425	1.24492610675
Dream Theater	1	82	0.605675462161	0.581059484817	0.62065937728	-0.468206865777	0.508187767472	0.153257309474	0.530622779585	0.803768364008	-0.0242148359547	0.650693477404	1.27028910391	0.415182057967	0.189605350862	-0.116683497053	0.766304584095	0.441661630711	0.38880269523	0.32134470691	0.226051889213	0.15480677107	0.209190426998	0.281575938827	1.10158042613	0.747333664	0.867426052005	0.894912527837	1.3568126576	1.22515183453	0.413150118961	0.45233368891	0.61205467191	0.308496585665	0.217487259404	0.258549137448	0.645882007327	0.284634871428	1.01092900761	0.86278051036	0.872167984123	0.300645280531	1.43233584618	1.45756381749	1.15158939121	0.758216005419	0.687850194134	1.0627014278	1.48820602421
Dream Theater	1	84	0.532554170553	0.318242504484	0.323808935333	-0.472494089018	0.234725219327	-0.143012465144	0.628379241974	0.893204780338	0.0792505726005	0.611579133313	1.1021829574	0.391276724785	0.08734190621	-0.0935489125853	0.574950628059	0.356891342189	0.368927303103	0.332413709132	0.170655864073	0.163287705448	0.245085579995	0.278179199323	0.973838570663	0.669539753992	0.722082915774	0.7449582825	1.51401856222	1.30431102282	0.397229500706	0.491489219008	0.562765884559	0.251296734329	-0.157187062267	-0.105070090094	0.636050318112	0.40516567804	0.956453170374	0.857794874265	0.934304413467	0.398676602909	1.36751108461	1.36904507788	1.2881127241	0.770687537162	0.960577754066	1.1174857127	1.45044280646
Dream Theater	1	86	0.626400341408	0.11757267159	-0.0943472745276	-0.507963080889	-0.164584909553	-0.484461801615	0.6682647104	0.898526493061	0.157917838986	0.460144981297	0.861810519707	0.313688125204	-0.0403216083066	-0.0603990380894	0.311200665317	0.213837151343	0.277647952879	0.244087931991	0.091716277002	0.141752770108	0.24122926728	0.191257527352	0.696860176057	0.416495316144	0.38866831022	0.348269580343	1.46158454008	1.21262704111	0.359669610021	0.48818708059	0.385241009564	0.140418974869	-0.609515261873	-0.544569291729	0.517131756921	0.47011029268	0.74727215771	0.721899944357	0.9085487208	0.482936895853	1.17655074022	1.18958293428	1.17699457342	0.586554242749	0.995303561403	1.05895205342	1.21338675498
Dream Theater	1	88	0.89727368403	0.125279850844	-0.375444800525	-0.338350336914	-0.401608102327	-0.643399005833	0.690568585125	0.885964783782	0.202284497096	0.313284855211	0.669024425217	0.300188690475	-0.0927618459172	-0.00282057739095	0.11848183695	0.112129488454	0.165377164282	0.123206372018	0.0222555629861	0.100128124045	0.200606384068	0.0608119283202	0.412783178341	0.145572296959	0.0723824248487	-0.0762260580841	1.28241755429	1.03485609737	0.361384726254	0.489311583838	0.256021636293	0.0709348727594	-0.845142532822	-0.769017954858	0.365970218662	0.502004222785	0.517162202408	0.569227789311	0.82615563673	0.587359553018	1.08412588495	1.12722608448	0.889992504913	0.340892148354	0.881558515266	0.937574379269	0.936936944269
Dream Theater	1	90	1.20107237302	0.32600395776	-0.325909503723	0.183502740578	-0.319285651153	-0.541778185786	0.731973759541	0.900465106964	0.2181979263	0.282602386364	0.542613026376	0.317502534697	-0.0443407490955	0.0697733376571	0.0777876601283	0.108260637386	0.0920249525198	0.060423745222	-0.0127726075864	0.0608510399691	0.148699259442	-0.0587249826864	0.253333838385	0.0152006234177	-0.0192709713371	-0.280715432001	1.06036704051	0.846342593765	0.413297542215	0.511029683081	0.336694660846	0.121000802344	-0.688053095777	-0.62208067131	0.280308462973	0.528366035932	0.404005069574	0.509001109399	0.740829299418	0.723783175665	1.23367358347	1.27384813095	0.577438661006	0.230048498138	0.781093803585	0.819774871935	0.780024136255
Dream Theater	1	92	1.32671090734	0.537625943238	0.0788481547743	1.01171108472	0.0356791376266	-0.26889725711	0.788969340148	0.940223521334	0.226168070399	0.393476222544	0.453486015168	0.260246322245	0.0486759161135	0.130483388016	0.163896018475	0.183757330314	0.100616174528	0.102813961331	-0.00509252016565	0.0408148095256	0.119263201237	-0.116598555071	0.271437248801	0.092053960565	0.208826970301	-0.14154565308	0.842094767277	0.68700547126	0.472732137221	0.534558554271	0.645961033915	0.292169614844	-0.198228699335	-0.178521647743	0.331717954231	0.568802911652	0.472219431244	0.588988798769	0.697586341179	0.874938135745	1.57676352662	1.54214219752	0.407781198872	0.380740368424	0.8252011301	0.769963373102	0.83150760821
Dream Theater	1	94	1.16103551866	0.578624970097	0.698956043528	1.9285110136	0.510454098125	0.0364977901573	0.822173068606	0.971389672306	0.243048200237	0.568113502118	0.39852269424	0.11093720997	0.119246499361	0.151618699636	0.286637241724	0.274972021026	0.189017147028	0.227963926792	0.0323992010963	0.0368237228035	0.121487079095	-0.0973846161159	0.424760220145	0.33268355775	0.68335732452	0.281814744999	0.660539245215	0.57814977	0.494618827389	0.536972173563	1.04807426429	0.51215434222	0.402220637861	0.343373119772	0.525420511529	0.616074044915	0.700504517608	0.789900409532	0.712844215102	1.00488189906	1.93325349988	1.7567945548	0.483560876154	0.779097428735	1.05078271613	0.809992638272	1.08541704618
Dream Theater	1	96	0.784136991387	0.433873275829	1.30190496201	2.63578796963	0.958048026471	0.283269182672	0.791661516687	0.956390921601	0.266825646698	0.684225725056	0.386119464761	-0.02872098425	0.143593920413	0.123383700065	0.367483534249	0.329624085198	0.298940540436	0.373031525114	0.0685659394679	0.0325168460273	0.138042638317	-0.0283623575376	0.611554108306	0.630966050237	1.19238795368	0.8052494759	0.544775462915	0.526805969892	0.469569259401	0.508932081233	1.36231698883	0.69623294368	0.883983157442	0.736134070182	0.771586649846	0.61884188252	0.999743427878	1.04175542775	0.74722847356	1.05378891022	2.15051121325	1.79867090092	0.773028195596	1.27483910441	1.3756924988	0.881759354082	1.45407442021
Dream Theater	1	98	0.392433294393	0.236516771879	1.66273235971	2.89042635567	1.2502017427	0.418368826117	0.684479901013	0.868506972902	0.284446537496	0.662672353686	0.375944695891	-0.0744325645456	0.125767634867	0.0629098178933	0.37668693043	0.332881061746	0.341634497352	0.478024347482	0.070471696714	0.0160682873683	0.157873667476	0.0577829357574	0.726494107294	0.871239877508	1.49928062605	1.22636262256	0.477543538799	0.501233730474	0.403341485668	0.437562135468	1.47774658772	0.795525710373	1.10602806872	0.890048898343	0.910554938847	0.49797463044	1.23248123084	1.23947579848	0.701900145645	0.943972375686	2.17576044358	1.65101418493	1.10855859311	1.64851527954	1.62438612242	0.868556071454	1.79186170327
Dream Theater	1	100	0.123981339213	0.0980742083939	1.66577234999	2.64536668917	1.26089155841	0.388947932951	0.512766066886	0.692215517952	0.296506519423	0.518115111038	0.2863890771	-0.0731025260641	0.0630708953316	0.00210617504091	0.314052712042	0.288934888684	0.258109777216	0.507149802548	0.0288891961425	-0.0117292262631	0.193529824408	0.158377714544	0.70441815622	0.957821707084	1.48308794573	1.4074240847	0.370256160836	0.425256989337	0.274538642105	0.291602197854	1.37507407133	0.785896090602	1.03051893391	0.795344969411	0.807766397569	0.207480741682	1.25778999638	1.27152033525	0.482084645136	0.63755944282	1.99343016146	1.33750836222	1.27024710845	1.71872332601	1.62503868297	0.681176218909	1.92895745777
Dream Theater	1	102	-0.0315435603774	-0.00204640667228	1.34927499349	2.08499006789	0.916385932852	0.165641227344	0.298886509127	0.426255248218	0.327532967176	0.333858031621	0.0790110144575	-0.130279045379	-0.0472225998507	-0.0401657211455	0.178856687089	0.19549878114	0.0675290328075	0.44879102266	-0.0311517734341	-0.0424196367164	0.258604101772	0.285426328226	0.537620004898	0.838615938629	1.20166595958	1.31259484449	0.127937444229	0.231731236918	0.0387765925397	0.0479876012119	1.08172026514	0.643132531458	0.702965587492	0.50917066606	0.447014005643	-0.208262943253	1.01159514319	1.07877448015	0.0839844188089	0.197075909788	1.57050086117	0.876492587831	1.11114544085	1.43604104417	1.333830237	0.33135689592	1.73669776959
Dream Theater	1	104	-0.162247740467	-0.14893882054	0.839148774683	1.47276517375	0.265822085661	-0.209493787574	0.0667045295902	0.0946359060345	0.396077976708	0.184774908232	-0.189344026233	-0.261979508115	-0.182599740874	-0.0767927244675	-0.0319320284956	0.0428388941506	-0.149543286626	0.3087036773	-0.0731227023054	-0.0697662142571	0.336316896872	0.42105252817	0.263064972125	0.525990728398	0.81864324915	0.99557930967	-0.251546218772	-0.0685251457111	-0.314853714594	-0.262342530136	0.643390348168	0.361921148627	0.217078868318	0.115965731165	-0.0669751000243	-0.628289198818	0.563720940509	0.707065691009	-0.392542090933	-0.240700001603	0.899535580936	0.304963703759	0.634372621447	0.902290935295	0.874029503462	-0.0870722281207	1.20176911462
Dream Theater	1	106	-0.316025128053	-0.361860265026	0.221782829415	0.92312201697	-0.526574041661	-0.630186660471	-0.165224004877	-0.25084101416	0.46865432697	0.0777088541	-0.417335199229	-0.385724265884	-0.301961851699	-0.140942415001	-0.304158197809	-0.170930402531	-0.31916520294	0.102015282086	-0.0827743193794	-0.0967058492409	0.374732418609	0.501276105971	-0.0719611590674	0.0847510550013	0.459622633895	0.541161919083	-0.666239163301	-0.388251758669	-0.722462099307	-0.548743913283	0.123493651649	-0.0119360084027	-0.328016066985	-0.309917505786	-0.592861652072	-0.932872391256	0.0769621372418	0.282849713274	-0.820107943007	-0.563846583343	0.0401682007201	-0.314233048367	-0.036672223145	0.295539815072	0.437670281547	-0.483616352069	0.434036775099
Dream Theater	1	108	-0.471842554785	-0.571011783938	-0.50250296985	0.335458265968	-1.26218962236	-0.981775011281	-0.389372951917	-0.547844854078	0.467040320027	-0.0453872222024	-0.551021618192	-0.443520054213	-0.375463202422	-0.250675528063	-0.592396802986	-0.4259053654	-0.419700251427	-0.152143823622	-0.0720588452329	-0.13145619431	0.315203644796	0.450069994203	-0.433517070568	-0.411504689119	0.132833534718	0.00550805210006	-0.99738203395	-0.639094909465	-1.07110195658	-0.712544813743	-0.414104909461	-0.397381854118	-0.848282657748	-0.719052487602	-1.0303170695	-1.06382328554	-0.313243631171	-0.0837978413843	-1.11839164634	-0.746366184356	-0.924172083246	-0.944619519549	-0.747618524693	-0.247496126977	0.143018736171	-0.818187583626	-0.408521765686
Dream Theater	1	110	-0.590519362332	-0.703476227107	-1.32486922186	-0.43154877198	-1.77775513831	-1.18009086685	-0.599437747294	-0.746329041882	0.342565644014	-0.252958413332	-0.61341709042	-0.470209334948	-0.398111637107	-0.384033751024	-0.825344260861	-0.672089041799	-0.466275039441	-0.425615857999	-0.0540358861632	-0.174258039859	0.136312137462	0.23585629595	-0.785261048836	-0.900188432123	-0.219907076563	-0.580487502089	-1.18512482339	-0.789807474542	-1.26413393431	-0.707169836369	-0.930320198504	-0.726108515764	-1.26029389039	-1.06562195697	-1.32076623417	-1.01861255827	-0.576622681902	-0.362625963771	-1.25727673419	-0.815497519024	-1.92625592261	-1.5917474059	-1.36336980976	-0.690267786811	-0.0153625540032	-1.0664944348	-1.18730415151
Dream Theater	1	112	-0.654047380972	-0.749074346965	-2.12125847732	-1.3407038806	-1.96349547178	-1.17147058108	-0.770919264749	-0.820085714087	0.125076664038	-0.555048981429	-0.655757483103	-0.5287714693	-0.380815627211	-0.492654122633	-0.930047888431	-0.836169122684	-0.468885626975	-0.669442337306	-0.0282661863434	-0.210258835282	-0.122867723916	-0.0977664721996	-1.05654302765	-1.30240228515	-0.607423245035	-1.14935106462	-1.22809804703	-0.853035419692	-1.26383254559	-0.552854708215	-1.3975503646	-0.961224116898	-1.46972452254	-1.27753364938	-1.40839896079	-0.815875263461	-0.747215183303	-0.564271148898	-1.22204699562	-0.787095592339	-2.87249573285	-2.22974263259	-1.76373007953	-1.04324680418	-0.0986441992476	-1.17445070354	-1.78086727442
Dream Theater	1	114	-0.665584134003	-0.737396591752	-2.6918770437	-2.1497613113	-1.76590432119	-0.931590616796	-0.862813850855	-0.769643764102	-0.115675742696	-0.868113232039	-0.704894502638	-0.618115758207	-0.33969605726	-0.537977659214	-0.865450221795	-0.853974050561	-0.41320287601	-0.816406601198	0.0088915863436	-0.217058387404	-0.385805412473	-0.453637107722	-1.15031211132	-1.50965670984	-0.932900901042	-1.56677566293	-1.15135528314	-0.846502963834	-1.0905588858	-0.308947981921	-1.76258040242	-1.08017254294	-1.40177228928	-1.26639274975	-1.24726831646	-0.488677113061	-0.840032790329	-0.672122461338	-1.00972455315	-0.651393355814	-3.60285326702	-2.74770889151	-1.8549506316	-1.27549657359	-0.133656623602	-1.07719070989	-2.07527240215
Dream Theater	1	116	-0.635683454841	-0.684317683895	-2.90580206242	-2.58613485174	-1.21084621166	-0.486016592239	-0.8461636123	-0.621710870378	-0.327519378538	-1.0561480143	-0.761166341333	-0.670329971099	-0.291576455805	-0.508724950685	-0.644503000272	-0.708622183262	-0.275413852876	-0.810942577374	0.0540812759534	-0.178532462265	-0.58541567099	-0.733623659429	-1.00305499015	-1.43881358237	-1.05653520076	-1.69777424542	-0.997091644966	-0.787049166094	-0.800155357972	-0.0420806978282	-1.94348337007	-1.0666351395	-1.04914099966	-0.978021184499	-0.861587896444	-0.0991163086982	-0.838320442161	-0.650800782288	-0.658523361824	-0.411870091301	-3.95285639225	-3.01486458087	-1.62065757569	-1.31507660072	-0.0965723879253	-0.761028356227	-2.01367343226
Dream Theater	1	118	-0.57221045083	-0.587580174897	-2.77584498436	-2.5275263627	-0.420468419357	0.0762549896714	-0.727402397995	-0.420270278298	-0.480902228071	-1.02165659448	-0.813860692941	-0.625517743767	-0.245523527885	-0.408816009815	-0.326989544107	-0.440319970248	-0.0511255282254	-0.649953270159	0.101901993121	-0.0959725112126	-0.691475547493	-0.881117402384	-0.645457870609	-1.11248925876	-0.917189393882	-1.5183849292	-0.831758717941	-0.710358533723	-0.458068063188	0.194175929279	-1.87533840121	-0.929514808006	-0.48367048515	-0.434623697285	-0.375929411797	0.275844296286	-0.747055773495	-0.512888056401	-0.258706257974	-0.114867564951	-3.87515385958	-2.99861217101	-1.14912053208	-1.14552931557	0.0289637195686	-0.293455571325	-1.65721189037
Dream Theater	1	120	-0.492650090591	-0.468749449882	-2.41224539802	-2.0413821056	0.40413598931	0.614632509313	-0.549344867988	-0.216333056414	-0.560703183025	-0.76425843794	-0.835827192747	-0.485728199432	-0.195546349384	-0.247146883142	0.00163899995643	-0.130088207151	0.224961379972	-0.403874966128	0.148096339705	0.00572212259397	-0.711237265855	-0.898711070717	-0.210836476923	-0.682877604342	-0.601700101826	-1.16665965538	-0.735452831559	-0.674346455613	-0.121508050961	0.369155740323	-1.57187555668	-0.721248428474	0.157361424312	0.242405240586	0.0381780674884	0.58733396066	-0.62624714756	-0.340039159933	0.0745903062754	0.169154633897	-3.50756769595	-2.80840551345	-0.598368942622	-0.878431249069	0.191394211543	0.203209040282	-1.1761140302
Dream Theater	1	122	-0.45261705659	-0.393614449197	-1.95499927304	-1.31325870944	1.01455673644	0.957669727248	-0.385284613223	-0.0721004188969	-0.58545495367	-0.377553496383	-0.793437201768	-0.296484749338	-0.134672738507	-0.0499004621347	0.24186216976	0.120526987109	0.480818090315	-0.195510570768	0.180084382649	0.0821181826054	-0.68072439232	-0.845093673526	0.117430221897	-0.370222516242	-0.30559111504	-0.883031084508	-0.762056879749	-0.726890339502	0.161316418107	0.467963733585	-1.15198898296	-0.523249631432	0.668436707552	0.817761909851	0.254200416079	0.827112772625	-0.559868832073	-0.22499924074	0.241450561026	0.385344782869	-3.11926959193	-2.62616765889	-0.135993317833	-0.707260589572	0.272192412559	0.598986118815	-0.770262476506
Dream Theater	1	124	-0.519777008573	-0.424637045488	-1.53941257183	-0.555795453575	1.17423126119	0.952611465673	-0.321134345528	-0.0578084590724	-0.60061220532	-0.00993454956329	-0.689536261487	-0.0990144825086	-0.074012826165	0.132259862778	0.307085905921	0.226038392609	0.637073541919	-0.13424183533	0.176968618922	0.0921060564459	-0.644549256122	-0.801502868681	0.198032682493	-0.3417077517	-0.212762029902	-0.86978098788	-0.891927569664	-0.856784594452	0.35373717885	0.482920316612	-0.783236529632	-0.39749001211	0.812033741429	1.00766525198	0.251224950289	0.996002576847	-0.58893701031	-0.199886847574	0.197710613242	0.514070021875	-2.94024501873	-2.57413943474	0.11577391967	-0.772108535703	0.161779278086	0.799384573553	-0.570933268868
Dream Theater	1	126	-0.670903201126	-0.539289215944	-1.2526350565	0.0641509052288	0.787010069294	0.57032377952	-0.400035267445	-0.201832007397	-0.616685041189	0.206253070007	-0.567688846323	0.0875122951822	-0.0277781000542	0.252453044693	0.189524647017	0.179355373119	0.657331972347	-0.241469921418	0.133372835595	0.0309811834196	-0.619813507073	-0.808224918274	0.0209441178381	-0.593782826962	-0.371585081731	-1.15202814075	-1.0222730084	-0.97688391406	0.456364250046	0.429745744833	-0.563213476439	-0.342215423256	0.469305928164	0.676335731285	0.120712285123	1.08598429453	-0.66554359407	-0.214424780211	-0.00436111943561	0.569951123628	-2.97798225616	-2.61345196125	0.133135411663	-1.04264732107	-0.138335755982	0.784749517674	-0.571230927509
Dream Theater	1	128	-0.749944855336	-0.610920200094	-1.07756960215	0.468753881735	0.0109501033625	-0.0250414088474	-0.564613139774	-0.428612541554	-0.580187658008	0.238262838544	-0.454919194358	0.252593977319	0.0149594387361	0.306677414372	-0.00328642760859	0.0774602812718	0.576140383851	-0.430860546418	0.0755082302387	-0.0591684642635	-0.578023185253	-0.824769869621	-0.276245561756	-0.935124884393	-0.658413263987	-1.54587090257	-1.03150001544	-0.97919611228	0.519001863598	0.359621016768	-0.45104554235	-0.295133180222	-0.210038141542	-0.00232153068949	0.0143164513007	1.09866658041	-0.675235927695	-0.176490694355	-0.2171570231	0.590152735691	-2.99735943815	-2.56933584192	0.00945483602085	-1.3159034016	-0.489151747579	0.621776036732	-0.636842633475
Dream Theater	1	130	-0.606619702876	-0.509556847488	-0.894467373112	0.668301948671	-0.808367581613	-0.566915786833	-0.681034284197	-0.579104836298	-0.43993967855	0.17212736371	-0.336252421604	0.383572642315	0.0753703684689	0.334209797267	-0.123541720168	0.0451571870831	0.464702749759	-0.571747502889	0.0385472724877	-0.121835826156	-0.480194312218	-0.768901895743	-0.507873645547	-1.12071259991	-0.872098487406	-1.78194990649	-0.880018285435	-0.826029635387	0.592601991394	0.321547411605	-0.330305512016	-0.184549058925	-0.873913445649	-0.644910173941	0.0414764005249	1.05207364569	-0.525836294176	-0.0301238672572	-0.284991009398	0.603031023004	-2.72172140665	-2.28482216673	-0.109583483031	-1.34801464641	-0.71744392512	0.414991181418	-0.616228530372
Dream Theater	1	132	-0.2787432936	-0.241341042836	-0.564483159091	0.729733518245	-1.3664709988	-0.87714287506	-0.646592549641	-0.529573203593	-0.221682130262	0.129924255599	-0.197778764511	0.467858031481	0.142188912527	0.373523560632	-0.114877870007	0.115209447755	0.36318163101	-0.58744110073	0.02996620743	-0.13336686083	-0.332028314023	-0.600414892733	-0.586550833839	-1.03952747182	-0.889944852118	-1.6982725146	-0.641311332135	-0.579919810926	0.668913385365	0.312964787721	-0.137327289468	0.011713532335	-1.23361329008	-0.960249510344	0.192782347417	0.953453058082	-0.229037940474	0.188951053908	-0.157709419987	0.594142414724	-2.06536398451	-1.75882287122	-0.132560987079	-1.02709351303	-0.753560891474	0.230044316438	-0.462932928392
Dream Theater	1	134	0.0211989788991	0.0329233921901	-0.0319805212787	0.741970241285	-1.56508369345	-0.956156053371	-0.472833780393	-0.300129160747	-0.00595583558565	0.16333528505	-0.0489485076574	0.5005741533	0.172880115486	0.419659630671	-0.051980799361	0.202427687992	0.256206956791	-0.502263595922	0.0241016145182	-0.116698369232	-0.1885120348	-0.36078462525	-0.572379295909	-0.778613354336	-0.743486272301	-1.34145555268	-0.424020081814	-0.338965703018	0.696461339878	0.295355216178	0.0854703158437	0.24303646423	-1.2501799912	-0.935278900907	0.369966981322	0.784957021556	0.102148377703	0.375530117098	0.0893408660374	0.518000451248	-1.17365832205	-1.12947519288	-0.0630110294015	-0.446877632764	-0.657375635843	0.0656561626951	-0.248257966101
Dream Theater	1	136	0.10902040382	0.141510879791	0.619160032072	0.773407145433	-1.47865884315	-0.903663688403	-0.265065395659	-0.0445881583035	0.153100857355	0.228622602324	0.111295937692	0.495459205307	0.148000168564	0.428599612909	-0.0401499029734	0.205786463783	0.118403849865	-0.397227826094	-0.00844893549655	-0.109436678778	-0.10092894331	-0.139762055224	-0.574672451069	-0.510967918209	-0.551508306974	-0.900926996379	-0.281158318648	-0.161661500268	0.655581557597	0.258215859482	0.254898284307	0.420395157356	-1.06248592536	-0.737006449857	0.479984379355	0.536164980956	0.330138811475	0.433477457848	0.33881430859	0.353070753747	-0.288427593654	-0.547962733311	0.0500216326488	0.166474284676	-0.526084315292	-0.103783125339	-0.0697213165641
Dream Theater	1	138	-0.0143419959428	0.0570804425323	1.19253686439	0.824732300773	-1.228162081	-0.801345354489	-0.135081645302	0.0678520424869	0.25691493359	0.252640004801	0.297142753831	0.479878100902	0.103211227109	0.363541760384	-0.0954718795144	0.114946321723	-0.0317447986067	-0.328055355281	-0.0712063214543	-0.124124287069	-0.0712167325318	-0.0141270257969	-0.624694672845	-0.343934975132	-0.402523591068	-0.558958077321	-0.198644869355	-0.0582311297853	0.588102038643	0.239215928857	0.341124673928	0.490937988608	-0.799492021393	-0.506266278125	0.482397382049	0.242224467166	0.372653251708	0.33398204906	0.508877360327	0.132451355869	0.398452674282	-0.0890262320347	0.16958382713	0.591083906889	-0.410583199684	-0.272184905469	0.0284391988548
Dream Theater	1	140	-0.194197962673	-0.101185263179	1.51011597397	0.842193003271	-0.913202902315	-0.68083222346	-0.128134048586	-0.0260183261137	0.322558813372	0.208296305019	0.480805174703	0.461211285401	0.0911099588139	0.233967712019	-0.14194146112	0.00395986177676	-0.138582401878	-0.294026884712	-0.139675252729	-0.143092954477	-0.056991651973	-0.001856419827	-0.657951988778	-0.275181413096	-0.308463576747	-0.392867242007	-0.131449809416	-0.0135725806196	0.553171122568	0.278305272568	0.395010831041	0.493565936287	-0.50731463015	-0.285723352985	0.374190021234	-0.0290764300719	0.238926271151	0.116913402001	0.564370333457	-0.0798063852792	0.834210973937	0.263148381842	0.281712709359	0.708600601283	-0.316812662758	-0.389509178691	0.0635064987795
Dream Theater	1	142	-0.265101961033	-0.198879529627	1.56655191378	0.818803409464	-0.602461150002	-0.550721892531	-0.202702804645	-0.248506770812	0.352158962829	0.130843670138	0.586719445223	0.414836369737	0.127802373523	0.0919921567501	-0.109314314154	-0.0536876484423	-0.160847766906	-0.272252658402	-0.183109678754	-0.144699951113	-0.00954235612549	-0.0500379100655	-0.595607751052	-0.247989849467	-0.231323482295	-0.374056006293	-0.0249098844848	0.0167110446563	0.585072159175	0.380124726172	0.501685097744	0.537581380521	-0.205128526798	-0.0830447066782	0.175182893968	-0.227260784869	0.0129215322302	-0.14086799413	0.502565930884	-0.223989860067	1.1305008591	0.607359741375	0.387533636702	0.538713453986	-0.241785269804	-0.390572100268	0.089818224473
Dream Theater	1	144	-0.165445114065	-0.193747833697	1.52832896784	0.860350851159	-0.315793593262	-0.408825713362	-0.261186913063	-0.441117493811	0.345630758646	0.0801445349505	0.576870635617	0.331753938395	0.19507739986	-0.00382508021687	-0.00340947333576	-0.0395588946335	-0.100584902281	-0.255031695889	-0.186541502384	-0.123679072698	0.0885915952275	-0.072534714589	-0.412709414566	-0.210270179861	-0.114892471162	-0.416790622157	0.166648970213	0.1082775383	0.692246713615	0.525859478951	0.710225647897	0.710503512349	0.0715655034718	0.0835892298805	-0.0756242333334	-0.346648985646	-0.210348577599	-0.362376955888	0.342171414807	-0.265843199865	1.47906281862	1.08802482465	0.500963343005	0.216599605726	-0.174680673655	-0.230810879212	0.170428788721
Dream Theater	1	146	0.0437266079748	-0.12633121406	1.54682657944	1.09320562974	-0.0216315490961	-0.244256070488	-0.212693236016	-0.467777025117	0.312747166468	0.0911410156753	0.506963345493	0.256750455701	0.277356548927	-0.0244851670483	0.11537151552	0.0187906249293	0.00990970556384	-0.249643050339	-0.156319994426	-0.0885914600247	0.211115775402	-0.021513761425	-0.140526963408	-0.140293783937	0.0899280688622	-0.435476985142	0.444154866841	0.317833911745	0.854460056465	0.689397799945	0.991314908325	0.99685244167	0.291890828602	0.206497070815	-0.343333512086	-0.413350248761	-0.393950737196	-0.501242113678	0.0989652690567	-0.220818623455	1.9860680045	1.79012776017	0.632206540542	-0.0909404424071	-0.0741118981641	0.0880333340117	0.334848266135
Dream Theater	1	148	0.245068288205	-0.0485306923218	1.61038330777	1.51394614874	0.302403496401	-0.0614926868944	-0.0276414360202	-0.293616768281	0.262990126219	0.145040660749	0.468943825284	0.249576855737	0.370601916722	0.0193059932429	0.191386932846	0.0776560864622	0.129064324116	-0.260785180749	-0.112014998857	-0.0520447751779	0.314389392861	0.0755825572912	0.159952733962	-0.0561594887787	0.386310104275	-0.394349518913	0.750099967478	0.619646347317	1.00704932548	0.829662190874	1.25164664224	1.28739603831	0.448034323083	0.301611758531	-0.618985996889	-0.458203408197	-0.566020171453	-0.553577590562	-0.233597091746	-0.163109058946	2.58413067469	2.63591693396	0.760260243677	-0.294188025261	0.12097509412	0.507324716647	0.546721232141
Dream Theater	1	150	0.355208863987	0.01435491589	1.60974270897	1.98437658	0.60842001849	0.101266851273	0.256480322679	0.010346889175	0.200822107605	0.179990620665	0.502289222213	0.326149141366	0.462400939066	0.0941841714434	0.206814210594	0.101166073286	0.220389118476	-0.283419969787	-0.0739801984018	-0.0260383777661	0.38110809841	0.154967389901	0.422696646619	-0.00256540963448	0.711866870118	-0.318989886681	1.00361578148	0.909669416049	1.06386840911	0.897335777148	1.39160273441	1.46572190248	0.535493513948	0.375879949344	-0.901364347116	-0.493654231048	-0.758781590841	-0.545135567406	-0.655788145512	-0.17597687906	3.10644766123	3.40498487166	0.83883544119	-0.414571858239	0.438638764488	0.928242613401	0.728441819637
Dream Theater	1	152	0.361637154284	0.0537320546703	1.49590703677	2.37849797249	0.807889183407	0.197271172241	0.569077535997	0.331454116533	0.134820541722	0.140654305649	0.577358193021	0.455863904864	0.528418936894	0.166186853115	0.183916174293	0.0813357874225	0.270993135689	-0.304287570516	-0.0502816517099	-0.0177172120051	0.435218946175	0.182414219025	0.60755323001	-0.00605852212552	0.982013740655	-0.254350802191	1.14578198442	1.08152219639	0.980226343568	0.870294789847	1.36185628904	1.48727815349	0.537155331579	0.401164661827	-1.16465411822	-0.504711925276	-0.960060544533	-0.5083367171	-1.11114851779	-0.276142215967	3.41235648558	3.87739674645	0.842713459798	-0.504453986847	0.839350464644	1.25749472494	0.823441012662
Dream Theater	1	154	0.287771445065	0.0674206672972	1.33027921669	2.69363763316	0.85701449088	0.212970827142	0.837391443815	0.586481569383	0.0820575544524	0.0289905029713	0.644432534133	0.590762627436	0.554790516351	0.213142059969	0.167563144628	0.0438607733349	0.301283957075	-0.302822923435	-0.0293946716282	-0.0237508870402	0.515802525528	0.175061101481	0.726112051866	-0.0408952449709	1.1632565858	-0.214035360778	1.15659888499	1.09958514741	0.783109737157	0.770267806908	1.18522702129	1.39236539143	0.443018759346	0.342542324807	-1.36104038002	-0.466774275251	-1.12866812745	-0.464337473833	-1.49116127518	-0.398744421039	3.43837178273	3.96981382696	0.799162618684	-0.554189004408	1.24155864636	1.45591472038	0.826440882542
Dream Theater	1	156	0.155197460047	0.0670822477987	1.21646904024	3.00777460252	0.789632237396	0.175785801576	1.00472756804	0.744969315657	0.0620606542266	-0.0960559624577	0.684058320835	0.680562309006	0.550357429175	0.22912687519	0.18797958541	0.0265940497022	0.343072326263	-0.257513392464	0.0103701139994	-0.031512720646	0.640984118929	0.171355263452	0.828070137287	-0.0492210502902	1.29618154041	-0.17352392978	1.05367513613	1.00970484472	0.53787821491	0.637351098766	0.938519965404	1.26051363208	0.273828764699	0.205867409773	-1.45173112216	-0.376505377751	-1.22817205295	-0.412591012956	-1.70587587035	-0.458874007495	3.19314534273	3.76030539329	0.76738373482	-0.499701782948	1.57429509284	1.55469829164	0.764719488731
Dream Theater	1	158	-0.00413356539827	0.0791215666625	1.2222840019	3.35413137963	0.670739908649	0.12427766545	1.04878896722	0.808773416159	0.0846877516474	-0.172741668768	0.706732192144	0.686664120571	0.528335811008	0.219883127842	0.230118723137	0.0463269772643	0.404804922248	-0.161375793476	0.0784595412166	-0.0298686868981	0.790420853131	0.191625404502	0.954474118074	0.00925840062779	1.44437820552	-0.0996564329907	0.887428346723	0.892511146701	0.304186356738	0.501821542317	0.709499437123	1.15244359803	0.0690096333265	0.0385471445534	-1.4299655849	-0.263002747904	-1.23238667964	-0.335163823885	-1.74475648878	-0.422463474366	2.75961593377	3.41003634968	0.796734937006	-0.307227280041	1.805576679	1.6252077489	0.67480829873
Dream Theater	1	160	-0.133487449397	0.123546457708	1.3495255657	3.6552505678	0.541336045449	0.0780707130654	0.989895044696	0.789419921793	0.143660032408	-0.184389771648	0.70661102747	0.604666231914	0.487581255317	0.196249088231	0.252660514026	0.0871227166602	0.467234507608	-0.0294366766107	0.160037702181	-0.0180461301964	0.912827783808	0.22686332274	1.1056252354	0.133366566134	1.62736065704	0.0254078332558	0.723232885118	0.802974578115	0.127982777393	0.386060385595	0.556311779844	1.08685296751	-0.140921137841	-0.108718381115	-1.32222855348	-0.170122534767	-1.12881044771	-0.224316944471	-1.66541071565	-0.324626721779	2.28339404081	3.05490824665	0.908132219585	-0.0250455043442	1.93991466666	1.72351693298	0.599946244341
Dream Theater	1	162	-0.18815201797	0.190248903398	1.54167097984	3.77470287849	0.419168277636	0.0396105153679	0.879262000048	0.711581629858	0.230758428273	-0.153259326336	0.648939679427	0.467677606917	0.427665139679	0.176511214464	0.243563447013	0.122918351275	0.512852749456	0.113677401494	0.228214333175	-0.00100697006533	0.952893221432	0.25910618912	1.24750896688	0.29454566575	1.80218967767	0.201250157143	0.614172023478	0.742497612695	0.0512106719206	0.317140215647	0.494972737149	1.05988607841	-0.330272569053	-0.197065054563	-1.17305260702	-0.124392591331	-0.944085466928	-0.111933216637	-1.52823847702	-0.226948162313	1.91022254215	2.74630212714	1.09480047501	0.24930915295	2.00011632422	1.8502147314	0.587426636948
Dream Theater	1	164	-0.17929599381	0.243845732108	1.70501108708	3.61620949339	0.333848333433	0.0186603875007	0.77519170235	0.623661030128	0.345476735694	-0.102432952345	0.528506187	0.327465132362	0.373313026135	0.180229638471	0.238722978288	0.145281789491	0.543975815115	0.246044487204	0.263913675711	0.0200958296261	0.883080595299	0.284612867076	1.33485748167	0.457473187375	1.89545240124	0.409757232515	0.587309961344	0.68292509278	0.0990428372258	0.317554248775	0.516959134597	1.06875732749	-0.454114314076	-0.192131668712	-1.0290812022	-0.114251677976	-0.751480569369	-0.0622890456892	-1.34670041532	-0.159275024226	1.72030892884	2.48301558456	1.30919198576	0.434338787728	1.9978737728	1.94661988845	0.659469319562
Dream Theater	1	166	-0.160525656538	0.252197991402	1.72921956244	3.1618063632	0.322539546114	0.0352462868554	0.711811836136	0.575736423601	0.465293532292	-0.0382091722831	0.401275698492	0.23433942393	0.357327824962	0.203395051739	0.270282727037	0.158021949857	0.56254201298	0.340119690063	0.260577902512	0.0442179133646	0.720655041948	0.311222519271	1.32278887945	0.579771104844	1.83991197313	0.603534137895	0.643384362355	0.611101532092	0.247862631266	0.37777406003	0.606572734645	1.10338834482	-0.46171611731	-0.0882953269301	-0.934415626589	-0.109103356198	-0.626102658755	-0.126521105185	-1.10458401141	-0.110776518839	1.71917883095	2.27957210069	1.44139578245	0.489302545619	1.90624559506	1.91777431196	0.769830110142
Dream Theater	1	168	-0.172530453329	0.202554362285	1.50967656778	2.43173977611	0.378348708419	0.0872243329878	0.676848194842	0.576937219219	0.521142113207	0.0330947438931	0.317056461092	0.210607892109	0.375663401178	0.212522248809	0.312450319788	0.152746575252	0.546145248986	0.35398296314	0.218019951787	0.0587838793547	0.515772481316	0.335796745782	1.17102750639	0.604908813629	1.5908946164	0.699465019171	0.756150457419	0.543214820139	0.42044840705	0.447185194162	0.731620846544	1.11985110213	-0.345605975177	0.0564531694922	-0.923844582164	-0.103018987742	-0.585722916186	-0.299433156079	-0.81915370009	-0.0762171383305	1.85886892301	2.16326861318	1.3473707125	0.396269582024	1.66813929136	1.67421474172	0.804911684802
Dream Theater	1	170	-0.206272136725	0.0990256693267	0.987178773905	1.45019004776	0.42972541815	0.129442452199	0.627351276705	0.589621789334	0.444220924129	0.0912741388795	0.250100226876	0.220846289003	0.380899948015	0.177888942274	0.305049531196	0.114713111873	0.464673375761	0.254497316839	0.144745894495	0.0448210912477	0.31736591641	0.334383397955	0.86580352141	0.486028377622	1.14195222906	0.613541598737	0.881175988637	0.504644078117	0.529798259259	0.46527641498	0.83213756351	1.04693537716	-0.160478635479	0.148702224177	-1.00276316754	-0.123611922666	-0.578780619648	-0.513096540248	-0.573219817149	-0.0870990077722	2.04703006292	2.10579050839	0.949006684865	0.152938079472	1.25086727457	1.19138928801	0.666371571887
Dream Theater	1	172	-0.219467996604	-0.034530578549	0.203697628176	0.273773782479	0.387467135404	0.0988176739385	0.533892642119	0.570350298241	0.239865729894	0.121629663704	0.137999074583	0.185858399436	0.327186705639	0.100922350329	0.226659127349	0.0537110278717	0.320904915983	0.0565254819409	0.0659509738957	-0.00139945137748	0.14678260451	0.280655823723	0.454971063636	0.234697406157	0.55201668856	0.331069598434	0.983220874115	0.512998518446	0.528415575078	0.404410896915	0.848443951923	0.842116331767	0.00474837689523	0.126212216504	-1.13441251666	-0.195773214563	-0.529105092743	-0.670780107848	-0.472581166247	-0.18181629844	2.168135407	2.01899902128	0.317280169578	-0.205050675336	0.695689952032	0.551496029968	0.367489326008
Dream Theater	1	174	-0.189841459236	-0.151234480552	-0.6789042506	-0.96899448168	0.202663791156	-0.0416503967921	0.405418296875	0.505522632051	-0.0146384357906	0.135785269506	-0.0271675146112	0.0563592274114	0.209308813288	0.00143454857146	0.119007911513	0.00242512106243	0.158726041987	-0.173457679666	0.0149957605324	-0.0612510663635	0.000788854884926	0.171126422577	0.0485881643762	-0.0655981866273	-0.0515706903819	-0.0562169127973	1.05571674363	0.576539031598	0.415806351806	0.278282524725	0.769704948381	0.538837802315	0.0619393225455	-0.022684592012	-1.25625181237	-0.320738971181	-0.39521383854	-0.704198800316	-0.572452347737	-0.36250946301	2.14259447724	1.85220191303	-0.365638852636	-0.596533865133	0.10479294087	-0.0870171910584	0.0292500972259
Dream Theater	1	176	-0.150576223935	-0.208188935554	-1.4496329823	-2.09752928773	-0.108346917249	-0.270893249478	0.273089367682	0.410697078215	-0.24309480019	0.149083223426	-0.18644274459	-0.129758767439	0.0576515284822	-0.100946253653	0.0367700378095	-0.0215695986344	0.0264950482511	-0.360713980033	0.00923387179652	-0.111293944272	-0.12466422766	0.033951512843	-0.240771768474	-0.310318650593	-0.527328022225	-0.399172577243	1.1042139351	0.685276711782	0.219603564677	0.118498727456	0.641687293218	0.226348878909	-0.0327538598367	-0.268173187419	-1.31585327905	-0.49204856237	-0.199767080338	-0.619611873182	-0.843484402031	-0.596897996758	1.97825993809	1.65461785612	-0.928758394593	-0.938463060201	-0.417580208184	-0.579474593355	-0.225126628443
Dream Theater	1	178	-0.165776514348	-0.207805672348	-1.95941732673	-2.94109620706	-0.457542983737	-0.496435643959	0.161761817559	0.311755333851	-0.409248109211	0.145174802606	-0.284808922841	-0.281176759955	-0.0885429658195	-0.179942975	-0.00396560492862	-0.0286181365918	-0.0574541333504	-0.464944584151	0.0394318099263	-0.138509524571	-0.2135724275	-0.0791829672175	-0.367942388791	-0.438417427269	-0.793964553974	-0.586369833744	1.11721350852	0.797656389007	-0.0107913731817	-0.0396398614751	0.522011683996	-0.0141156436375	-0.219692616401	-0.515338314659	-1.29362680911	-0.696604987666	-0.00958597141511	-0.488221574998	-1.18824166671	-0.840782705035	1.75228997058	1.50608875292	-1.2836836109	-1.20002006945	-0.801939993896	-0.857599972004	-0.352575432613
Dream Theater	1	180	-0.264664852367	-0.191566981232	-2.16532468991	-3.39042396996	-0.708154857285	-0.589202071962	0.0796955322349	0.224520406861	-0.496207089482	0.0925188273156	-0.313640960753	-0.335019762645	-0.199280953929	-0.203532189811	-0.0228366821669	-0.0303613204153	-0.10402118474	-0.485799537238	0.0823206767659	-0.139033848554	-0.235964534669	-0.118325678913	-0.367580327401	-0.45125571953	-0.856966121374	-0.597491854623	1.06962775494	0.85427818611	-0.206659428192	-0.155176115736	0.441524756028	-0.145787652289	-0.341504338086	-0.609073594889	-1.19515256066	-0.889333330501	0.119962761247	-0.378125667921	-1.47499736365	-1.04016859777	1.53686947891	1.41132964523	-1.40523468383	-1.39336917608	-1.00729832843	-0.923246595372	-0.374338930338
Dream Theater	1	182	-0.406392611627	-0.191663768904	-2.09465160433	-3.43736235236	-0.761588773551	-0.483940133255	0.0187125997308	0.135713455364	-0.501286804431	-0.00537485554867	-0.293379666874	-0.296082991399	-0.266283094161	-0.16459570874	-0.04847761721	-0.0310803236942	-0.134877900387	-0.44952801336	0.114123628901	-0.117215642089	-0.184853398937	-0.0711690366033	-0.315986087874	-0.394423861981	-0.783379215318	-0.488856462101	0.947925326135	0.810498476401	-0.311545656927	-0.196263414477	0.410284521389	-0.163569023661	-0.269418443229	-0.44507898023	-1.03795506302	-1.00549907254	0.184097937558	-0.303252430026	-1.58293229391	-1.14361246559	1.34455244533	1.28920758608	-1.31105511195	-1.51747103146	-1.02281028584	-0.828790881611	-0.328609622682
Dream Theater	1	184	-0.518058073406	-0.221734590596	-1.80671624442	-3.20224895766	-0.648552337872	-0.256121538502	-0.048453776089	0.00403686310811	-0.453023948527	-0.108389756363	-0.261947606546	-0.218698305514	-0.310091734125	-0.0957513310727	-0.110892788951	-0.052577993927	-0.170679438614	-0.402796941295	0.114758414223	-0.0912058279696	-0.104030018198	0.0256859257472	-0.298133153926	-0.340093719802	-0.671813001769	-0.355297508635	0.754902109869	0.651205132488	-0.32482814289	-0.172088390332	0.428060335284	-0.0805978417408	-0.0305052654973	-0.0883226703918	-0.855024537286	-1.02372515741	0.209531247675	-0.252223730444	-1.46229811657	-1.14911405273	1.13782551474	1.04494890242	-1.0850580022	-1.55223607809	-0.906228725844	-0.683278897124	-0.265264258955
Dream Theater	1	186	-0.551104467762	-0.305470681026	-1.3808285316	-2.89091534642	-0.499527606431	-0.0596849275059	-0.15672555067	-0.203377566898	-0.390596617474	-0.197208665587	-0.267637084791	-0.166431002664	-0.35663848113	-0.0417743965668	-0.234653193254	-0.131812161311	-0.225703191978	-0.398876042323	0.0737390821721	-0.0881476013705	-0.0625214858424	0.11717261252	-0.38663519918	-0.361670766553	-0.623957327562	-0.290696018672	0.508727724952	0.396817240651	-0.296469503567	-0.132288417533	0.466763684058	0.0545504120594	0.224704816282	0.264227991704	-0.687691100212	-0.994541481338	0.21304112703	-0.236013645079	-1.16238876981	-1.12032087832	0.886110442738	0.64237952513	-0.865700762059	-1.50780834777	-0.793583160406	-0.630195861516	-0.241982564984
Dream Theater	1	188	-0.482087254927	-0.455681804876	-0.898990117785	-2.66046624906	-0.39699858487	0.0303268125214	-0.31357102802	-0.464666015629	-0.327998892455	-0.298289876341	-0.331024306414	-0.17503070808	-0.395216866295	-0.0276181132704	-0.405517885674	-0.267935217705	-0.298867409121	-0.456579538075	-0.000920806394705	-0.12259471432	-0.0964223966012	0.165419866686	-0.597707991236	-0.477908755498	-0.688798487643	-0.330817914099	0.264738011149	0.119403510181	-0.26123742928	-0.1131284394	0.474905325411	0.160029801113	0.386369699428	0.464332907617	-0.546198693667	-0.981835239056	0.205175463045	-0.259840983201	-0.78276613074	-1.11945571865	0.625597978567	0.145018908012	-0.748113235783	-1.42179602706	-0.810710277715	-0.755915372878	-0.270259991881
Dream Theater	1	190	-0.284033293964	-0.620292867743	-0.431891380037	-2.50340458336	-0.269010076069	0.0975192578721	-0.470813295199	-0.689147654465	-0.261435061615	-0.421100406364	-0.42937000318	-0.241621527282	-0.382760013121	-0.0472823740174	-0.544801391285	-0.386385367367	-0.360132273634	-0.523074722075	-0.0801703850103	-0.175210757558	-0.181677110546	0.162306169256	-0.8432911395	-0.607259254123	-0.805643184564	-0.405034349368	0.113764598564	-0.0715849050186	-0.188338079285	-0.0883222259744	0.438810512908	0.18660492673	0.504941146364	0.560788095725	-0.381891912857	-0.981785340024	0.228745573455	-0.259517032935	-0.394525239909	-1.1234768715	0.462248981188	-0.289573812924	-0.69626263855	-1.28885594176	-0.949951028184	-1.00449415946	-0.273329246061
Dream Theater	1	192	0.0589609287966	-0.702789232652	-0.0558162840221	-2.27890531622	0.0547399880441	0.301886149854	-0.538007775178	-0.752773311713	-0.191278896587	-0.488850600747	-0.531654461845	-0.342477070251	-0.302735123007	-0.0678791314893	-0.545102561001	-0.380050084361	-0.35122692533	-0.494970469053	-0.123155411989	-0.194767107762	-0.259937504466	0.132294911635	-0.955574518693	-0.60296941242	-0.821255960366	-0.364888294556	0.114349536752	-0.100924576236	-0.0186266863428	0.0071305735692	0.4220569424	0.180023624463	0.752210900573	0.770908977712	-0.120526273848	-0.913565358137	0.361322140276	-0.116596953582	-0.0131118316807	-1.02397466638	0.486662845077	-0.493952892102	-0.584191127476	-1.03729158363	-1.05554611124	-1.20326502886	-0.139946813339
Dream Theater	1	194	0.506107936588	-0.647316138431	0.132340423449	-1.87227195439	0.674645537492	0.723406138729	-0.4378332853	-0.571338971357	-0.119972040567	-0.379052848055	-0.603739783819	-0.440492395896	-0.192932060434	-0.0558017735	-0.35560508666	-0.197634923217	-0.224637721032	-0.299996905112	-0.101931894096	-0.133551727229	-0.284443039188	0.122244996212	-0.805620950286	-0.363965349907	-0.601253374022	-0.0951616445744	0.222892206002	0.00635971336215	0.243621507209	0.193880507098	0.493867185371	0.234899349154	1.25918459093	1.28139805105	0.26511745817	-0.69169806961	0.661027181501	0.244411857555	0.369179241266	-0.715154218938	0.666224466862	-0.422722712449	-0.337001950176	-0.600667113625	-0.953900729694	-1.19281983402	0.159496339475
Dream Theater	1	196	0.95769319087	-0.470384247326	0.0510187321058	-1.33320007044	1.49641401724	1.27662375948	-0.170442299763	-0.17281266552	-0.0592311851293	-0.0575649926512	-0.578508711161	-0.469993889869	-0.100029279895	-0.0145853875714	-0.0398360048361	0.102131185472	-0.00232643127267	0.0281304976139	-0.0304742377165	0.00518918309306	-0.250479305395	0.157770237318	-0.423125795208	0.0697596166003	-0.157305312388	0.377741756983	0.309101659857	0.135690844149	0.49122974044	0.393221057128	0.605496185659	0.36294362315	1.96419467494	2.03801219201	0.706862239283	-0.307674790105	1.10376909609	0.7793026672	0.738205533611	-0.189813187709	0.827820908895	-0.21971931183	-0.0306429675346	-0.007734044071	-0.609701269099	-0.954005359829	0.50631123411
Dream Theater	1	198	1.31332461115	-0.212588139206	-0.288594998467	-0.860204740009	2.26258132333	1.76454772647	0.161550989933	0.289135387822	-0.0484675697837	0.341367948061	-0.402228167305	-0.356091958449	-0.0337212969325	0.0170327505047	0.257530383301	0.383869124836	0.213071046925	0.357262042313	0.0369420084864	0.156436451484	-0.195459158623	0.203897760165	0.0038139979944	0.523870100255	0.325551439815	0.874870832087	0.247853686105	0.15911017308	0.584830393211	0.47011460435	0.584497692702	0.436610579303	2.61304490532	2.73314234029	1.05921385727	0.149149001995	1.56785268217	1.33397379149	1.03855584603	0.429709219138	0.767485156484	-0.135202262945	0.146460946541	0.591527957932	-0.171037323786	-0.629113884055	0.688376901938
Dream Theater	1	200	1.5325665418	0.100416739402	-0.725068298939	-0.629979879122	2.71667158196	2.01967021975	0.398392485125	0.610936208105	-0.121163552286	0.600040475585	-0.135930684253	-0.0906324209453	0.0206001309947	0.0227930822173	0.416562647086	0.536336445878	0.310704026727	0.551701115985	0.0515332065867	0.242575518619	-0.166125608877	0.196723107481	0.264115434705	0.805211305227	0.612079268123	1.17724096811	0.00935059777358	0.0188827342545	0.475778800086	0.352205883818	0.304516041307	0.309363303658	2.9382069568	3.03955916383	1.18675049981	0.541284881402	1.893072576	1.72683572069	1.20212472662	0.946568449713	0.411675801314	-0.334672369538	0.0483884690475	1.00111253363	0.13208944462	-0.411942406408	0.558717704338
Dream Theater	1	202	1.64343948877	0.438830027992	-0.988049674841	-0.625370294037	2.76410657639	2.00805309085	0.419475710297	0.660968760601	-0.239331300876	0.603867239583	0.0586793259248	0.220241320587	0.0696476052674	0.0486924359147	0.429011520282	0.554825965764	0.264544537176	0.571838951593	0.0166507859924	0.238683160699	-0.173489103708	0.123260771052	0.278441367377	0.84200284949	0.600333693228	1.18648893233	-0.315075621204	-0.227463489927	0.261817258053	0.115207100949	-0.145936940162	-0.0102821820582	2.85961159281	2.87274918273	1.06914650805	0.762380033129	1.98290707049	1.8496132338	1.21283513572	1.20026128266	-0.10021427596	-0.758590008858	-0.281127685708	1.12602854618	0.159155659116	-0.388810665496	0.182149738204
Dream Theater	1	204	1.69587125499	0.742831057452	-0.865584829973	-0.646817175307	2.49902012291	1.81037279878	0.222687437413	0.454468634545	-0.309077180216	0.440465251444	0.0664383803216	0.412423133178	0.105268323118	0.152341742015	0.385827097761	0.526038718424	0.145487821762	0.488516661504	-0.0167299616741	0.186819562666	-0.180728807093	0.0462735319656	0.138533059473	0.72756519886	0.390791626931	0.99296793847	-0.568747019633	-0.434757313388	0.111756920716	-0.0648894776845	-0.510918861066	-0.345629860464	2.50461100878	2.41427895153	0.826493685557	0.791717486971	1.85795945598	1.71804846303	1.14014733815	1.1626806763	-0.50607579917	-1.18033189854	-0.615499815882	1.05573245919	-0.0397859698643	-0.476841130762	-0.184975267844
Dream Theater	1	206	1.69760507431	0.941386039387	-0.381974589461	-0.50840013689	2.08203346108	1.51110155708	-0.0793575560345	0.121834019743	-0.281217891708	0.302798387181	-0.0756178255288	0.385508815671	0.114168377242	0.312825791091	0.380044041823	0.529377059265	0.040413004936	0.410114618465	-0.0012984388054	0.150263586585	-0.144141172379	0.0367218598712	0.00802176968715	0.622243337782	0.172759228521	0.78029343891	-0.638078100796	-0.47632329048	0.118826185318	-0.0664962187562	-0.591890685579	-0.518701940407	2.0366462526	1.89117841576	0.622473955261	0.687229996503	1.60687471887	1.43583703099	1.08916021251	0.944752577706	-0.634799645779	-1.42017297155	-0.726194425661	0.96972537106	-0.28576862829	-0.525134514067	-0.305293818231
Dream Theater	1	208	1.58060040623	0.990912759443	0.202659567417	-0.207381793531	1.58588777138	1.10940068941	-0.345471407631	-0.197972781876	-0.202123013223	0.300006817516	-0.21449532787	0.183579341332	0.0892530603673	0.422820588286	0.421291090018	0.555565144062	-0.0304479262448	0.399118505961	0.060598093841	0.160773789682	-0.0643067554905	0.0969763341127	-0.0149221605301	0.608931640691	0.0537415429065	0.664695663472	-0.541068309538	-0.355832164742	0.214066038724	0.0598813995718	-0.399479471328	-0.497901918243	1.49022797229	1.36127620634	0.536615835149	0.520650185391	1.3005023351	1.11166114509	1.11154364398	0.700098237571	-0.551406325145	-1.48718437978	-0.575202458767	0.959951716579	-0.431265679476	-0.47439137896	-0.168637400587
Dream Theater	1	210	1.2324046008	0.88580824845	0.596900395396	0.103597897566	0.95461764703	0.539383318618	-0.502072742114	-0.444213309439	-0.156190376512	0.370831366659	-0.211849267895	-0.0493772406458	0.0322021477015	0.382171753758	0.435604074047	0.519380677564	-0.118653037053	0.44276672427	0.118219675697	0.203751173023	0.00835957402359	0.160101373853	0.0401225805103	0.639852116838	-0.00467358255023	0.627631533916	-0.422385771744	-0.214713324606	0.219047549062	0.125269576908	-0.106213463394	-0.386779277417	0.779881523343	0.710175885079	0.535204403263	0.312256544522	0.962966167327	0.800194640585	1.17150249296	0.507494293132	-0.496695635541	-1.51434356225	-0.334778877358	0.971895969316	-0.463160568628	-0.41146199711	0.0114548457897
Dream Theater	1	212	0.594439685366	0.643703030528	0.684339926216	0.27790848787	0.107077347796	-0.22111986825	-0.573171226765	-0.632690323351	-0.186209830739	0.365133582131	-0.0722416461976	-0.212144776655	-0.0596491768916	0.184416057419	0.333567557764	0.341158756548	-0.283813221123	0.481448195589	0.116181664111	0.238841147501	0.0139135939316	0.150605463561	0.0597868927179	0.60235632889	-0.11498419262	0.575008779819	-0.451919366368	-0.218908261597	-0.00612272783222	-0.0409466275614	0.08461220652	-0.321346648915	-0.155356593157	-0.171934424341	0.554070400746	0.0420453473198	0.598029434405	0.496328516379	1.19755157845	0.344959171888	-0.706470974701	-1.619469782	-0.222503487684	0.901900126996	-0.478131319753	-0.469656699987	-0.0050702425435
Dream Theater	1	214	-0.232470608922	0.302649236381	0.550818318693	0.289946089484	-0.924269877601	-1.06609711822	-0.625921367508	-0.783752682484	-0.267402510422	0.187924716338	0.0517549696975	-0.32978736507	-0.194649858331	-0.0879569994084	0.0821995952597	0.0192560729288	-0.524621747443	0.461142372743	0.0393811536287	0.230818013188	-0.0715260638043	0.0405423298796	-0.0493219167599	0.421828832342	-0.342664394892	0.434273114873	-0.702707164835	-0.429349758487	-0.444047350383	-0.444994118913	0.030785188557	-0.391671744475	-1.23608478599	-1.22462964937	0.589827688604	-0.263336062037	0.219763611412	0.174693988635	1.16075479466	0.172461262011	-1.28222074804	-1.85527729599	-0.308343437216	0.713720386687	-0.579698618264	-0.676178561059	-0.286743043866
Dream Theater	1	216	-0.989746800248	-0.0607649676143	0.370469854257	0.217021047057	-1.94922572612	-1.7911978294	-0.685775490348	-0.863944981721	-0.332619093351	-0.12454889057	0.0195611843339	-0.47317244424	-0.355997227709	-0.332904418145	-0.263821170229	-0.356081752572	-0.764779266997	0.373955408105	-0.0788129656392	0.17165802686	-0.216380364354	-0.133880587708	-0.277904142835	0.123122965925	-0.639341213318	0.213654049395	-1.09985790158	-0.76473887105	-0.92922949131	-0.918136056178	-0.293556583484	-0.610580584693	-2.25950062536	-2.22099256758	0.705270719505	-0.484653718226	-0.1251283246	-0.150434061281	1.10413113367	0.0127428638804	-2.15516368653	-2.21327781799	-0.463367876518	0.475768446945	-0.774696224507	-0.90091511443	-0.681110392152
Dream Theater	1	218	-1.4242342041	-0.337349315624	0.288055030773	0.139395019937	-2.71085307344	-2.21461469983	-0.709589431735	-0.810854306803	-0.327369486669	-0.437406920575	-0.144367073546	-0.632122844517	-0.485887472464	-0.487110972393	-0.590274650273	-0.655511847822	-0.909056231446	0.263357126395	-0.187480273112	0.0831447087536	-0.355020862758	-0.297735332324	-0.522899906959	-0.181712940841	-0.884470970707	0.000875265218698	-1.48374438099	-1.07745316024	-1.27256729941	-1.25236142339	-0.780841562667	-0.918389047468	-3.01637842657	-2.92737736508	0.951130511724	-0.495118720097	-0.354266123385	-0.40102363892	1.10027378647	-0.0683942794087	-3.11064913572	-2.61549503186	-0.489644818855	0.324560084479	-0.947728441696	-0.969197369998	-0.935929740287
Dream Theater	1	220	-1.48571921164	-0.453801545378	0.353909117109	0.0721803054515	-3.03955852431	-2.28199623308	-0.645251652755	-0.616768181609	-0.257348591071	-0.615124918507	-0.299349927895	-0.719064066979	-0.528103302954	-0.531960537881	-0.799952672716	-0.796112502715	-0.917197316177	0.189449918052	-0.256110315024	-0.00117927292122	-0.440261825819	-0.391134755425	-0.681901371799	-0.375004376398	-0.993251460488	-0.101793560816	-1.73471928777	-1.27070547875	-1.38625896201	-1.35474922134	-1.26139831574	-1.22959328148	-3.39646491228	-3.2521235188	1.29388759119	-0.281122387119	-0.396334799322	-0.489838374472	1.17944038241	-0.0351486570442	-3.89270504872	-2.95331337773	-0.302531466159	0.380316176438	-0.957277640667	-0.824179649179	-0.898974028345
Dream Theater	1	222	-1.34512712319	-0.437971319945	0.500571426103	-0.00772992870851	-2.93906377447	-2.06665605259	-0.501974844361	-0.366357278015	-0.174803925197	-0.607361056651	-0.353211275456	-0.67395740619	-0.481378287698	-0.471876229209	-0.87254986744	-0.785380034464	-0.819176296656	0.177923226605	-0.284992331113	-0.0588817396435	-0.478501411665	-0.412320944517	-0.733957673428	-0.420833499099	-0.97997184015	-0.0682708483035	-1.83569857647	-1.34749445131	-1.30579242672	-1.27776122048	-1.62626218629	-1.49271094383	-3.40145669362	-3.24805288633	1.6336331795	0.0671509884771	-0.257781297681	-0.401531009307	1.30186386587	0.103899582754	-4.3587636819	-3.1846187775	0.0142407233603	0.657291755202	-0.767598763509	-0.561181810573	-0.625795497626
Dream Theater	1	224	-1.20238585567	-0.373046773961	0.571557390055	-0.0983420527877	-2.53693345369	-1.67778295848	-0.349973793359	-0.17454540004	-0.114497623123	-0.463575704527	-0.313039145826	-0.510383020531	-0.393840666575	-0.332415794577	-0.846281862948	-0.682951611543	-0.664647779299	0.198958331387	-0.286570904764	-0.0857139126294	-0.509290379389	-0.411507928553	-0.723152587706	-0.371892038078	-0.920752904475	0.0204192270769	-1.82275751852	-1.35686968804	-1.1190884778	-1.12645917821	-1.8714608084	-1.70224195574	-3.08642632172	-3.00824009337	1.88546987403	0.47498168201	-0.0295988699851	-0.20457899224	1.39988546938	0.338924560138	-4.53521748624	-3.36091217209	0.316347877483	1.04375563475	-0.465769602235	-0.312383505562	-0.298484316068
Dream Theater	1	226	-1.10371918136	-0.285832505154	0.417649246783	-0.161982719765	-1.9720084447	-1.17944501124	-0.262025466221	-0.098488056135	-0.0605572115331	-0.27685681207	-0.211091530933	-0.274113182748	-0.313485961538	-0.169442115819	-0.755348298499	-0.534697735378	-0.47795690652	0.199895874573	-0.266215784971	-0.0869022635306	-0.556804744946	-0.440154499251	-0.683224953938	-0.297744017799	-0.874362530578	0.0456962971389	-1.71754055676	-1.3230713036	-0.895035995262	-0.965558534915	-2.02280954145	-1.85266595019	-2.51084813648	-2.58188809103	2.01820521927	0.93183833167	0.172052492808	0.009268981092	1.4286401954	0.664766311165	-4.51328115072	-3.52791049051	0.523734065246	1.37200261575	-0.158097137718	-0.131029778149	-0.0655163522779
Dream Theater	1	228	-0.96348517486	-0.132831329925	0.0116815602119	-0.154717424638	-1.33886226819	-0.600624676086	-0.261517611888	-0.118786892826	0.0231613361402	-0.115544176779	-0.0722756366	-0.0130139037481	-0.258962125765	-0.044181855925	-0.607196420536	-0.357743419816	-0.267169323216	0.154665490093	-0.22148813692	-0.0697223098085	-0.605785864078	-0.499991477885	-0.605334184146	-0.229929142951	-0.846670226069	-0.0508628299363	-1.52791245008	-1.23963388885	-0.670388015757	-0.805026947796	-2.05169857781	-1.89319709863	-1.73690368551	-1.9676558641	2.01515660028	1.40972683476	0.260953927506	0.177527823844	1.36661876492	1.03460256431	-4.33192150061	-3.62768726349	0.625781420811	1.50748322866	0.108943339942	0.0107390166041	0.0193659562325
Dream Theater	1	230	-0.722876377149	0.100040502823	-0.509606615037	-0.0378756390495	-0.715127913898	-0.00407425641193	-0.315118347053	-0.186203338185	0.152486612563	-0.00542852330356	0.0505547329558	0.217527017678	-0.227938485924	0.0207054145395	-0.412616593171	-0.175819201784	-0.0569383384781	0.0739181339237	-0.152187793556	-0.043694577192	-0.614685456472	-0.538272246702	-0.476382375861	-0.180181254408	-0.813644615872	-0.24187768716	-1.27496693944	-1.10341193744	-0.471772009513	-0.631869018655	-1.88259875314	-1.73804853138	-0.848517303681	-1.16329286583	1.83868258331	1.79091099088	0.200596995651	0.272906266428	1.19634390083	1.34559743904	-3.97760541746	-3.52791582252	0.6072290004	1.3951956861	0.328503929177	0.1486750863	-0.0495210857866
Dream Theater	1	232	-0.439517255515	0.341810389542	-0.917905297017	0.211431414402	-0.197515049156	0.484580585079	-0.367860037432	-0.268323665415	0.311658053756	0.0394630549529	0.089484183192	0.369721088274	-0.215273883255	0.0440263148996	-0.21236501778	-0.0417904846262	0.104542937951	-0.0233436167305	-0.0667754806883	-0.0194765328566	-0.546780239152	-0.496012401815	-0.322352769489	-0.180345352173	-0.760069362118	-0.463402854077	-0.987460499656	-0.929408760754	-0.326346444518	-0.435338367158	-1.46637017263	-1.33066979298	0.0374185504287	-0.231946722507	1.46555398374	1.92084851875	0.00978353498764	0.290468212479	0.917498153924	1.49363382387	-3.44748581579	-3.13925011608	0.43116302571	1.06797296802	0.488949268893	0.278226692769	-0.258468387868
Dream Theater	1	234	-0.228500008535	0.495846873109	-1.03462592979	0.559170219634	0.124107222854	0.736203096471	-0.385881275864	-0.357359749711	0.458121106118	-0.00185566365411	0.0351994877847	0.435074770509	-0.220074930496	0.0497078612947	-0.0641753549912	-0.0101579006084	0.171227879874	-0.127742987075	0.0190423251157	-0.00266326283047	-0.398375262224	-0.360838970553	-0.200849931271	-0.271917748048	-0.696026201838	-0.662808581211	-0.688754657373	-0.738937813616	-0.250147001001	-0.219224990801	-0.840325332398	-0.712639850988	0.782550880899	0.673004028181	0.947618060209	1.72611276815	-0.243750527385	0.239548515454	0.57354818768	1.43834196703	-2.78181704405	-2.49769657312	0.11072053393	0.632237975998	0.579531517032	0.372820577786	-0.542760207599
Dream Theater	1	236	-0.145788059604	0.522596692433	-0.842024620858	0.903476278884	0.243704588814	0.717679705298	-0.361118329975	-0.442479783245	0.539467022913	-0.130745091596	-0.0347325272753	0.446589973283	-0.234807075587	0.0510784095961	-0.000488878058449	-0.0836702340637	0.132932696225	-0.226590841239	0.0892753428749	0.0106916988512	-0.204724033538	-0.171398682967	-0.153451956593	-0.449335776612	-0.637796172318	-0.801689858083	-0.401191197498	-0.540477401839	-0.229599051575	-0.00271667932438	-0.129499154108	-0.0303469007854	1.28174412033	1.38224217581	0.414067259132	1.27263865183	-0.472192698918	0.143795393906	0.244743112105	1.22126115422	-2.05404578138	-1.74362360983	-0.234862600524	0.22848682047	0.624160725018	0.434009841827	-0.773002609863
Dream Theater	1	238	-0.132901118043	0.460923443193	-0.474409108505	1.16002344971	0.277809853155	0.535842039308	-0.279102549203	-0.47782018947	0.532589595908	-0.2914128431	-0.0227710018993	0.450525067623	-0.229778076426	0.0708821438971	0.00907998044384	-0.188082915679	0.0344832405522	-0.288138653152	0.137355451048	0.032312072549	-0.0161249201967	0.0206137456105	-0.159474705386	-0.623078853052	-0.56342788768	-0.836309253179	-0.145218810719	-0.322884779754	-0.217316498966	0.198662306683	0.517734882906	0.550669424422	1.53909566558	1.84154971309	0.00384759216391	0.726895483971	-0.606252645572	0.049776576443	0.0109935970426	0.939509143358	-1.34172570447	-1.02276099476	-0.425498601751	-0.0233019235969	0.689526291955	0.515572762455	-0.810760132249
Dream Theater	1	240	-0.0668180724219	0.384323699294	-0.0974006191274	1.3667400627	0.392146253238	0.371760066457	-0.108358330195	-0.390058528227	0.473774526897	-0.374547434507	0.0935436744176	0.469926443506	-0.166584454617	0.146274825997	0.0469377091857	-0.210412014217	-0.0360539589679	-0.271252245958	0.172908620793	0.0747541182264	0.135213304445	0.183726065438	-0.130385884619	-0.655134551855	-0.388477384677	-0.713937793578	0.0659401260821	-0.0781969061082	-0.157634531373	0.391430164735	1.01552931543	0.957530076021	1.67553709113	2.15065498747	-0.211556668347	0.268458192503	-0.623353441191	0.0258566900642	-0.0820811885886	0.700026863051	-0.702862346438	-0.401977685002	-0.329634563558	-0.062858273082	0.855310333558	0.696323194396	-0.589484225065
Dream Theater	1	242	0.129638406434	0.329864155458	0.203423988176	1.66231998275	0.670433321267	0.35549087387	0.158894419354	-0.13599321681	0.428414989961	-0.276382676364	0.242750810951	0.487084643038	-0.0376496746014	0.288378163084	0.179920016037	-0.0807337041947	0.00589806854178	-0.156494977441	0.216393344144	0.14069439699	0.24520538115	0.308980285855	0.0364224650311	-0.451266605883	-0.0110365023634	-0.398810117507	0.218263565223	0.167272417208	-0.0249170727759	0.591407244032	1.36837683084	1.23442769203	1.82841041471	2.44533999738	-0.251368623713	0.0140381603283	-0.547704398762	0.128491906191	-0.0394120618925	0.574629710581	-0.171573438258	0.125155996455	0.0595067768334	0.106339841901	1.17502629215	1.02650730194	-0.14920038955
Dream Theater	1	244	0.411984262997	0.267187762883	0.421902530239	2.13312713212	1.06287190767	0.493691608541	0.466328501999	0.242409935426	0.422162676669	0.0256820961147	0.337242958065	0.474739622043	0.11979005122	0.443675886543	0.39887857728	0.172074555554	0.187859750367	0.0299864545821	0.280898447647	0.214878305531	0.318090618378	0.391383568052	0.377558395178	-0.0331381206439	0.594045249749	0.0890770746605	0.295605770519	0.360477178946	0.164239956342	0.795497582709	1.61783801869	1.46169714115	2.04074884376	2.75714474675	-0.183014778791	-0.0131598138462	-0.415954887496	0.354843928423	0.0870752172157	0.576430410365	0.241005561126	0.568944394479	0.625933974018	0.430861165922	1.65014380617	1.48521633957	0.394311593051
Dream Theater	1	246	0.640122696378	0.148028291426	0.554059630765	2.67974512455	1.45062244269	0.697820105884	0.715018884553	0.628061444542	0.42585188557	0.445406059107	0.35052828839	0.437937383462	0.251853213146	0.520052517647	0.630037292807	0.443633870096	0.46248504294	0.225449578263	0.357753669685	0.27064512611	0.346047197295	0.417871383552	0.823278373735	0.471114219166	1.31667024686	0.653399076382	0.297790404012	0.462379610156	0.366724719893	0.971778141766	1.76932341742	1.66420703377	2.24604508745	2.99701004658	-0.0660700379358	0.13025214156	-0.245350279173	0.628271742687	0.219271348653	0.664246428449	0.536871820824	0.889752395346	1.18024745038	0.808922511901	2.20902464288	1.96192762853	0.902435060872
Dream Theater	1	248	0.683244408107	-0.0235613808059	0.553228607019	3.03119211554	1.72088356999	0.852948906417	0.83242002512	0.898831531702	0.411106876033	0.83276931442	0.309397212332	0.388466349591	0.316990531932	0.457961247187	0.79396640138	0.628392420522	0.732877106377	0.365035296242	0.420815575358	0.288257422763	0.314961648371	0.378092415764	1.22623483205	0.897442851074	1.94351028484	1.13972968505	0.246687771316	0.470323575714	0.524133185884	1.06747883012	1.76416913254	1.78465556968	2.32402017282	3.02864285061	0.0566791704466	0.339426537775	-0.0495632724217	0.833157080176	0.274126471351	0.757693261776	0.695279556611	0.999596355569	1.51772918369	1.093962084	2.69317819915	2.27299498781	1.24407028001
Dream Theater	1	250	0.513199222113	-0.189826412237	0.361186870108	2.90475003036	1.78039431887	0.864494175885	0.815102470452	0.990363774132	0.37656172689	1.05153000433	0.239153120703	0.286881039256	0.297157715	0.271335712245	0.846604484713	0.671795448968	0.894057636545	0.40941222254	0.442619613455	0.263991748745	0.223863833584	0.27997076182	1.434535563	1.11348278153	2.25757199097	1.39052559522	0.168016403106	0.40675318345	0.573021663517	1.02871258873	1.51891623423	1.72673356475	2.15966662654	2.73490518366	0.131604200267	0.495773745634	0.121893128583	0.871000988574	0.181429283573	0.758139353209	0.658591852103	0.818418325143	1.49191828052	1.14051212143	2.89229477816	2.24062182334	1.31648099105
Dream Theater	1	252	0.217706922815	-0.300636381273	-0.0254494700042	2.20385829801	1.5648562083	0.692255100646	0.705476298313	0.905530293313	0.309268924983	1.04069273362	0.149970438987	0.0688245921557	0.209670573601	0.0330927658513	0.786556232223	0.576930171947	0.877516012616	0.351981699189	0.409908750969	0.204395064612	0.0917754871606	0.146385531426	1.36836849169	1.05828051259	2.14610689866	1.31690898292	0.0829106306309	0.303037998094	0.485997051182	0.840458282724	1.01342162859	1.43915643375	1.70852639241	2.08052847784	0.101617951941	0.515061141845	0.190880830857	0.703296047497	-0.0772517242324	0.598264761675	0.397259649745	0.359406541258	1.10542226749	0.879309409916	2.64775485973	1.81682252822	1.09317743986
Dream Theater	1	254	-0.0605661668606	-0.352325261306	-0.511244257405	1.10188716398	1.0963722006	0.383972675534	0.543279029662	0.690736726285	0.177015702503	0.836086840489	0.0713502089251	-0.253004472766	0.106925378499	-0.16847235835	0.644784589195	0.393765962382	0.691992369255	0.217338307222	0.332124240809	0.122535754257	-0.0497160131497	0.00242193875299	1.06181764362	0.767896652437	1.65713215476	0.953598129946	0.0256337154803	0.197129437054	0.315780928743	0.558652621078	0.358873288556	0.974914602668	1.05735943279	1.17087668928	-0.0330117886332	0.397475972249	0.119817698167	0.372192376488	-0.42189134544	0.304850363547	-0.0022174879872	-0.222937339889	0.544215986257	0.360360365505	1.96459071164	1.14406605695	0.674306900167
Dream Theater	1	256	-0.205974644737	-0.358439215343	-0.925808600512	-0.0702903531611	0.509530135791	0.0586768076957	0.349163973167	0.414864972274	-0.0212103876687	0.532882440776	0.0532920101984	-0.556487284198	0.0373717949185	-0.284555336424	0.45823258688	0.196188490157	0.420049480657	0.0532317021617	0.231405966716	0.0368237851048	-0.168406850149	-0.132147476195	0.639411464776	0.372895020333	0.962669986033	0.453188273549	0.0544970770004	0.136479646267	0.168200982972	0.281063115775	-0.235279446913	0.46484018032	0.390328153427	0.213726698906	-0.187273399524	0.225533332254	-0.0314419645927	-0.00259486259105	-0.696218547328	-0.00199221883188	-0.336903852379	-0.683405775576	0.0782718215736	-0.2710629404	1.03340353806	0.465360115845	0.26191509862
Dream Theater	1	258	-0.181014630779	-0.304606966125	-1.12288774161	-1.03870053861	-0.0426600188181	-0.18622881473	0.141945089156	0.151248847714	-0.244928356022	0.210422265664	0.0968160795492	-0.714859807951	0.00263165621116	-0.340698684991	0.241041621492	0.0380686216776	0.152100458348	-0.0906979767306	0.117900185648	-0.0408158476184	-0.243575085356	-0.248879224451	0.236521803624	0.0324129311284	0.253048459115	0.00142845920103	0.223397108469	0.167276639722	0.113666145109	0.0755804806087	-0.586518198698	0.0358342926194	-0.152537971721	-0.624071388562	-0.261077013068	0.0922659303739	-0.138996875927	-0.268431252918	-0.776806185704	-0.199483013999	-0.39313290002	-0.812853072481	-0.11188873127	-0.850000155473	0.125846702411	-0.0402592673445	0.0429308121001
Dream Theater	1	260	-0.0240868654574	-0.163972819426	-1.07919266367	-1.71497759798	-0.509447055832	-0.349200392222	-0.0433997649877	-0.0430049817387	-0.456444306736	-0.0942866097591	0.108351870703	-0.720189001543	-0.0312364106127	-0.400991678835	-0.0107162756809	-0.0746601300537	-0.0715213963184	-0.18334050555	-0.0135488437962	-0.112304544957	-0.269121628949	-0.347075480618	-0.0732708569273	-0.163013798495	-0.346546505598	-0.288782805358	0.532348663939	0.305525841191	0.145921860238	-0.0490885177952	-0.64477523642	-0.245781112322	-0.566436719151	-1.29838483649	-0.226866697745	0.030621458352	-0.11291281807	-0.32459486779	-0.658429982494	-0.252991541391	-0.0750922402428	-0.547667391963	-0.0223421635155	-1.26866150263	-0.559796025476	-0.335669724516	0.0798259334618
Dream Theater	1	262	0.1894945767	0.0459893719988	-0.893776871469	-2.15705675211	-0.915382201543	-0.474902074833	-0.153764578868	-0.131092956681	-0.625156115472	-0.333258626251	-0.0215378103788	-0.670222264984	-0.0809067505295	-0.48338501934	-0.279651845615	-0.156139953048	-0.243259303352	-0.21070370238	-0.152536312649	-0.174540078166	-0.242818949472	-0.409820485701	-0.282565987157	-0.222099913718	-0.779967050092	-0.407771823717	0.9137971391	0.51854691441	0.235831896753	-0.103918841105	-0.490221884763	-0.379079107427	-0.900430788842	-1.80604236916	-0.123267704363	0.0183159694882	0.0436034472253	-0.187402471186	-0.421112999467	-0.214762474382	0.54207586797	0.0148231301423	0.242872262013	-1.49524350013	-0.978911165888	-0.47252569584	0.318683643355
Dream Theater	1	264	0.39014836831	0.25917700859	-0.693909825666	-2.43976974663	-1.21688820544	-0.545248817178	-0.134156040566	-0.0809799629189	-0.699242569638	-0.412859149538	-0.281162448008	-0.633648715232	-0.117146651684	-0.531001998057	-0.503325503773	-0.194277383806	-0.342503277324	-0.162604622631	-0.254881603987	-0.199297724364	-0.158444066779	-0.391135347929	-0.398804051824	-0.188057195868	-1.02339711666	-0.390310815299	1.27825331939	0.746569147681	0.390204361041	-0.0780383308452	-0.248799012218	-0.402007725694	-1.11676682608	-2.07387549696	0.0182997276637	0.0368872241502	0.260031353635	0.0300592555438	-0.136296695407	-0.150650641122	1.27131321765	0.691914127937	0.594262976255	-1.52741189448	-1.19675702044	-0.50313997458	0.685029522234
Dream Theater	1	266	0.541204235959	0.423622383348	-0.546340699205	-2.56230341322	-1.26186601792	-0.469709165027	0.0369011676313	0.12946778602	-0.637986138093	-0.256559640177	-0.512316566974	-0.566926056153	-0.0905635274664	-0.482615057697	-0.603273387339	-0.154282315466	-0.340722927449	-0.0353759211375	-0.274256470941	-0.1518887212	-0.0178298013586	-0.253429344913	-0.411196831436	-0.0734186471082	-1.0726279958	-0.261843315715	1.56709864861	0.943536604075	0.629445140194	0.0489836340414	-0.00750151598159	-0.352629554334	-1.08638462101	-1.98656453968	0.197494807947	0.10102592754	0.453070422228	0.205993457771	0.169736463332	-0.0859960307948	1.92268512321	1.30945222911	0.991364994385	-1.35460109625	-1.28396321934	-0.447720789385	1.12867204998
Dream Theater	1	268	0.642102055991	0.538538305629	-0.432158189661	-2.45364217101	-0.929734075529	-0.189764333073	0.312855731495	0.468858460189	-0.470840428849	0.104854727054	-0.544233657382	-0.387013188848	0.0204706648402	-0.347853376305	-0.541227683534	-0.0265211753752	-0.242328270571	0.150750978429	-0.207953808799	-0.032020988645	0.153264231967	-0.0221210384004	-0.31531030204	0.119763849197	-0.957282794243	-0.0533933069971	1.75795689412	1.09230998558	0.928154088292	0.26769823309	0.218647701992	-0.24007667252	-0.724179044492	-1.51071188834	0.397885615296	0.224220888525	0.552355650968	0.281032962725	0.478122247806	-0.0172706648091	2.36826778417	1.75691619252	1.3820157004	-0.990530927103	-1.24798024557	-0.312606540485	1.57255030552
Dream Theater	1	270	0.707248136322	0.618316768913	-0.269289170739	-2.04074402887	-0.271839698631	0.244644582227	0.586447097493	0.826957348575	-0.267462947559	0.530071897843	-0.335263606511	-0.0953468157077	0.188875137968	-0.187603619214	-0.345140538946	0.151003491582	-0.0925165880981	0.349794111169	-0.0983474050215	0.11765836708	0.31747258503	0.221238750278	-0.147124172117	0.341971848969	-0.737613023283	0.169414359335	1.84612390771	1.19245688281	1.21068779025	0.529970447841	0.461703405721	-0.0488473650978	-0.0937386731319	-0.752489878041	0.562858615799	0.378399274323	0.512645371184	0.263360755658	0.74544688622	0.0519729927823	2.55485636769	2.01462369844	1.67093405114	-0.522178665619	-1.04413656581	-0.105740431318	1.88634650768
Dream Theater	1	272	0.740972585235	0.651861157447	0.032469235878	-1.31140528878	0.51351869715	0.709560112617	0.747271722869	1.06564711369	-0.0508633778891	0.858341332885	0.0360087717796	0.21521798676	0.361149895222	-0.038552509175	-0.0836543022967	0.325017773984	0.0578661233122	0.512263166499	0.00828421579469	0.245536614909	0.458928746749	0.409961870834	0.0334191367024	0.504365124748	-0.470062859258	0.332470004439	1.8466071204	1.25091397817	1.40423697309	0.77903835494	0.746394811648	0.227882654341	0.619730366349	0.0960899343231	0.639834674683	0.508961943331	0.340310056152	0.192291626081	0.922262362172	0.106337176954	2.51864054401	2.16394726331	1.7860935921	-0.0828197526013	-0.645883517711	0.165782352512	1.97200019282
Dream Theater	1	274	0.729453906779	0.618824469397	0.490730512272	-0.34688817082	1.20935450423	1.08490919142	0.74085914103	1.10938448193	0.203684797135	1.00418894185	0.47581285579	0.464785707883	0.493593569139	0.108290405205	0.174615131573	0.464383644321	0.180225263489	0.604555734931	0.0920812962195	0.322438562656	0.589336719212	0.535435081111	0.187200272428	0.550786523863	-0.186169060964	0.402070889092	1.79838246333	1.28058994265	1.47756665371	0.977300261776	1.05351754637	0.560245418977	1.20750545639	0.837070675645	0.617944566368	0.575884016563	0.103092756132	0.100482771481	0.978801319786	0.131853051117	2.39072848503	2.34047256422	1.74883422801	0.229099148615	-0.115696749358	0.482262271074	1.85768827188
Dream Theater	1	276	0.64701149978	0.520424604815	0.999050888445	0.674310523756	1.66267575679	1.29293733227	0.580674188633	0.982504764134	0.479475633254	0.978864613062	0.90680727798	0.641527919912	0.563540960747	0.259444871814	0.375748508654	0.554554644199	0.258766344011	0.607936387611	0.151102707202	0.341529558611	0.71199846315	0.613231811753	0.30296002452	0.492037813751	0.0804094069904	0.383025456708	1.73445428445	1.28983406672	1.43036226731	1.10464555346	1.32508005992	0.884756316077	1.51445410417	1.31658847156	0.498601083269	0.555367474884	-0.115704942338	-0.0114330816959	0.899332074156	0.10767280709	2.32793158704	2.62209789935	1.63635119357	0.383084467451	0.386754134366	0.777853823855	1.66035936667
Dream Theater	1	278	0.473859805594	0.372194459915	1.37587388042	1.5197560585	1.79994097009	1.30521816342	0.321051062404	0.766219863851	0.682609273305	0.843966320644	1.22688678701	0.747997638527	0.559095788319	0.38449396853	0.478298218639	0.575987090337	0.268694402366	0.513853831307	0.180657413034	0.306228121451	0.792270839769	0.635236448566	0.365075467066	0.365547043317	0.260157539275	0.277111048666	1.64498869891	1.26903350465	1.26947284499	1.14509169432	1.49068742243	1.12796101402	1.47859551126	1.45886735068	0.260899707441	0.418605027057	-0.277153779873	-0.176217104708	0.681094667209	-0.0021869518632	2.38730212265	2.93974967495	1.48489071532	0.390118834791	0.681712915126	0.943828991913	1.46175826548
Dream Theater	1	280	0.231824709318	0.197433742204	1.49635033495	1.99853384429	1.64159994829	1.15307331611	0.0310597392758	0.53864607939	0.717482711109	0.659471359927	1.33550699202	0.756387390516	0.481959424061	0.44020362072	0.466753832897	0.515577495969	0.181415803281	0.334582346935	0.172298197107	0.227934093692	0.779013677929	0.574931607296	0.346425738635	0.19790035992	0.274738606881	0.0790418051035	1.4908605168	1.19996853552	1.0135859043	1.09052547088	1.48938415552	1.22756253315	1.14920081711	1.28641565544	-0.0974825978713	0.154610685842	-0.386006562016	-0.419415606254	0.371238699493	-0.21211037936	2.4676587732	3.10680757253	1.27243103085	0.298783417671	0.684230242659	0.902212653146	1.26195765996
Dream Theater	1	282	0.0105623754451	0.0549273211565	1.38427549664	2.05052122557	1.30654130715	0.918990496335	-0.215635104814	0.353962818068	0.574784664243	0.468470668091	1.21831343248	0.644948784916	0.360551135706	0.407944623718	0.371299524794	0.39537071796	-0.00257328655811	0.115848625965	0.126381963211	0.125881733463	0.655363595334	0.426370190154	0.248183925308	0.0218704489342	0.113571367808	-0.177749733545	1.25982958104	1.08258498484	0.713635797272	0.957337115043	1.28807949789	1.14789301302	0.666564073622	0.899738035763	-0.489948057174	-0.176252164509	-0.445474963191	-0.701502971951	0.0889081502149	-0.463444716073	2.3901194646	2.95263883972	1.00088244576	0.215148643671	0.463944649266	0.688260704429	1.0479869586
Dream Theater	1	284	-0.0741848057157	0.0341487487992	1.16240422902	1.7486758782	0.939810760915	0.678428948269	-0.353985871034	0.242714107066	0.335709087682	0.299503752246	0.951939455394	0.438604979316	0.235589628851	0.295352012797	0.252982435908	0.263815890066	-0.233733023347	-0.0771137510166	0.0545827368111	0.0189861187361	0.457983853466	0.221010213504	0.124003328117	-0.107743243991	-0.132337576089	-0.405668925874	0.992901324646	0.939858728979	0.441591933766	0.783132231257	0.901096260494	0.893780217421	0.183877509329	0.415482492019	-0.756062351973	-0.446416723003	-0.448169080708	-0.913945606746	-0.035477290833	-0.638978498024	2.03761457499	2.4451586298	0.745817887923	0.252925024714	0.190296312027	0.441994861338	0.847016611352
Dream Theater	1	286	0.0196834935839	0.176329994914	0.918749086319	1.21493875145	0.602188065011	0.442617969381	-0.360274937289	0.195361575849	0.102596770905	0.154709473056	0.62740792032	0.19426782334	0.125614056532	0.118426840227	0.155052313911	0.148594383134	-0.437503563289	-0.197610999317	-0.0290033465601	-0.0812517002112	0.242396920701	0.00689507808962	0.0380942518012	-0.153368155485	-0.336483822457	-0.52408880888	0.746803419682	0.790715848392	0.240773036114	0.594948938874	0.401514773608	0.515660038543	-0.220310837958	-0.0869430383276	-0.773769549988	-0.549814786145	-0.40538445541	-0.95363182281	0.0330550573899	-0.655674439625	1.43487807863	1.70981239519	0.583462926497	0.423237550145	0.00464670555912	0.294154822948	0.682979908795
Dream Theater	1	288	0.214221777497	0.407596580816	0.657994431111	0.550761560808	0.260728410717	0.184094543907	-0.280379027604	0.149358833071	-0.0685817239023	0.00636942202602	0.30443151581	-0.0375803370021	0.0240835758215	-0.0929797138712	0.0760327610391	0.0360666769482	-0.559223440002	-0.241798722551	-0.109208332283	-0.166957060732	0.0440016714451	-0.17545288263	0.00443242536463	-0.138642400942	-0.436950689435	-0.528211654313	0.546208033114	0.633547061844	0.101171259947	0.392950551283	-0.0856147778739	0.099867312716	-0.542923571721	-0.549298051623	-0.551112646024	-0.488630904889	-0.345390392168	-0.802826698061	0.19636468881	-0.542023577794	0.745344945687	0.954791857744	0.492504961922	0.605918461775	-0.0691300560632	0.259064471244	0.529721362326
Dream Theater	1	290	0.383654497642	0.571621004765	0.388860597761	-0.15055037195	-0.0922280916769	-0.0775811501376	-0.204907900719	0.0288801500952	-0.173261427812	-0.161144957665	0.0224527276226	-0.241659033823	-0.0658974669126	-0.275148587541	-0.000541886008204	-0.085427963527	-0.580778839375	-0.234428444965	-0.160043222862	-0.224877833747	-0.111928541836	-0.286802496989	-0.0112489186934	-0.119558583309	-0.453323584251	-0.47524921614	0.383234480379	0.466439884974	0.00065385695156	0.181612365039	-0.422164797615	-0.256742300366	-0.760446807701	-0.868974449053	-0.198215259394	-0.363702486218	-0.276723515634	-0.532536312367	0.303492820603	-0.408742421464	0.204134699118	0.368282230799	0.383210043573	0.656447114959	-0.101916362412	0.251186652911	0.360029551042
Dream Theater	1	292	0.45355949378	0.531521595755	0.190432706332	-0.780895171668	-0.35673188062	-0.252729279317	-0.197918192943	-0.183515561335	-0.211897761036	-0.305858420943	-0.182802795411	-0.436047247513	-0.114789029641	-0.355128871346	-0.0639462165659	-0.180103765074	-0.506919269495	-0.197241019141	-0.148213145874	-0.235939883165	-0.183797526179	-0.27848784214	-0.0342026498036	-0.110923933867	-0.4146362919	-0.405711431922	0.240454089767	0.306366035171	-0.0569199086379	-0.00296759268302	-0.534064671039	-0.488254988771	-0.778963023367	-0.907350362381	0.173925529017	-0.285805994333	-0.179083823786	-0.23825455356	0.264990155627	-0.35001722067	-0.0165130484858	0.03384610803	0.215711224416	0.527283623706	-0.162106485885	0.186245814213	0.214280217541
Dream Theater	1	294	0.414516484962	0.255513537524	0.1307230001	-1.2661068726	-0.415714480076	-0.272533655608	-0.259106941933	-0.428665882055	-0.16411399462	-0.359283963396	-0.286833874433	-0.627745815647	-0.0992379941324	-0.32201403471	-0.08970019325	-0.197388505138	-0.364431432495	-0.140100520153	-0.0635444569609	-0.191489987267	-0.141763954221	-0.129406488142	-0.0556560179494	-0.0742288911571	-0.315888850756	-0.304482581219	0.0885737698555	0.171044459646	-0.0777844454748	-0.130207503571	-0.478258914587	-0.598513932202	-0.544542241329	-0.62678675071	0.499371362308	-0.306923730363	-0.0361187998499	0.0181530135638	0.087228919309	-0.391104279755	0.0545591683259	-0.10675545938	0.0252893833335	0.28157939698	-0.252628116841	0.0314149886351	0.156537018079
Dream Theater	1	296	0.281285422321	-0.161472371779	0.151914014367	-1.61743425428	-0.289281479907	-0.179964298906	-0.355752641388	-0.627081981516	-0.0260329158244	-0.310541977693	-0.301661429956	-0.774137378263	-0.0393692124121	-0.247356320539	-0.089781448168	-0.14407186034	-0.213438634433	-0.0781210236148	0.0572203886137	-0.113428938434	-0.0255958358457	0.0968951907021	-0.0692815459411	0.0120556683764	-0.159105587657	-0.147723411367	-0.117844862916	0.0548501455421	-0.120565387222	-0.226185038703	-0.422739850416	-0.660566457236	-0.183374217823	-0.196679498521	0.723502937014	-0.414443503066	0.135611192175	0.217738493169	-0.177580295278	-0.508754221955	0.192474140379	-0.210316392111	-0.169060569294	0.0198026385658	-0.334897176747	-0.214839954275	0.165585686838
Dream Theater	1	298	0.0872777278259	-0.542696776188	0.101695348646	-1.88358258931	-0.136652106283	-0.0902608031196	-0.458392194161	-0.730428293705	0.14223816916	-0.2265402367	-0.281703495351	-0.808697674661	0.0166208502836	-0.203327618584	-0.109412254563	-0.0829887590122	-0.118265299073	-0.0357568442764	0.155036494854	-0.0478641719492	0.0662683879802	0.267998786873	-0.0956042736542	0.106421412058	0.00852041445106	0.0403210709308	-0.401265712368	-0.0595039288255	-0.248521107091	-0.347526388077	-0.536804518535	-0.768721887196	0.0551508152374	0.109674848616	0.791457215118	-0.54564235971	0.291704507324	0.362651271224	-0.475021649737	-0.654351438576	0.152196470973	-0.42435424883	-0.401942059402	-0.178104923761	-0.37979458688	-0.521781558143	0.131409963859
Dream Theater	1	300	-0.0978778750767	-0.719903897622	-0.121397513383	-2.0615307785	-0.0946811949431	-0.0668924962631	-0.532806722942	-0.719554934863	0.242055683038	-0.176104506342	-0.283709258964	-0.697757763142	0.0425403763392	-0.180768509713	-0.159423657561	-0.053930722049	-0.0860310347613	-0.0221295278925	0.200811776455	-0.0269512914221	0.0619214856553	0.281458321922	-0.146027383342	0.153252055509	0.12852334027	0.201675792082	-0.719200442286	-0.176697946654	-0.44861582555	-0.505048587838	-0.876684813976	-0.976710244597	0.0238533063754	0.141912666863	0.698769189827	-0.602112801486	0.390595326561	0.454976549152	-0.741095062933	-0.756435308355	-0.161449762567	-0.803259462079	-0.680510779362	-0.250125392076	-0.377472679012	-0.80041744792	-0.023762883209
Dream Theater	1	302	-0.20054106632	-0.628074994327	-0.486831308354	-2.08720473836	-0.159403940154	-0.0736650832339	-0.537178451676	-0.59537429708	0.221873345017	-0.161910339723	-0.324763110212	-0.460610587728	0.050174091538	-0.117642562609	-0.186214674273	-0.0311902407944	-0.0575426708129	-0.0158708091197	0.211671225512	-0.039841240937	-0.0301186512739	0.143727756156	-0.185048137873	0.151572996157	0.179578433459	0.298963048428	-0.992481460454	-0.295169811902	-0.639936751043	-0.644383576323	-1.34383560777	-1.25439297459	-0.19471153343	-0.0226070177277	0.514629958489	-0.496075478756	0.422780687834	0.488066693624	-0.894442490804	-0.742799460743	-0.6837089081	-1.30647699424	-0.927038812555	-0.146992766592	-0.325351544261	-0.936298725785	-0.268977979393
Dream Theater	1	304	-0.217142027746	-0.352155309736	-0.879874542768	-1.89814981262	-0.2416203881	-0.0548720745154	-0.462254251584	-0.398284686947	0.120723793792	-0.141216345052	-0.392589573259	-0.159148481673	0.0537487002157	0.0110259700342	-0.132765783036	0.0282849692851	0.0272389216735	0.0115154477482	0.21690456591	-0.0482450607699	-0.149863492948	-0.0467138343549	-0.158117375311	0.143302568685	0.176321625471	0.329285366358	-1.18072746606	-0.431751843481	-0.760205664037	-0.70591958517	-1.73343742825	-1.48234405517	-0.395751272988	-0.183837350631	0.324968210385	-0.222542523527	0.408979777189	0.449265733217	-0.87435928606	-0.584591588707	-1.28968761373	-1.84101912873	-1.04582894055	0.116669702388	-0.239173884001	-0.875434234245	-0.528774778395
Dream Theater	1	306	-0.237814739581	-0.0877819901596	-1.18930879513	-1.49045193645	-0.30199523656	-0.033078724705	-0.362197077526	-0.215438540878	0.0212803070673	-0.0928519527659	-0.476161203737	0.115573338256	0.0388257639212	0.161648596594	-0.0114485572232	0.117471510976	0.171097683369	0.0599093889373	0.22322656866	-0.0285691289228	-0.239702944129	-0.180979865665	-0.0583010584459	0.142223142199	0.14206979482	0.292347922424	-1.31219624174	-0.619521444072	-0.815275548729	-0.684995740035	-1.8540260548	-1.51113246172	-0.454658186591	-0.206638572349	0.168751433635	0.111329022846	0.365770788251	0.331251640637	-0.694915482902	-0.322192800182	-1.87448577622	-2.30237348337	-1.02646534315	0.409510119884	-0.168515430472	-0.667621163296	-0.778709692786
Dream Theater	1	308	-0.372807102757	-0.0234900479071	-1.35893758842	-0.955399159621	-0.400296550217	-0.1058019275	-0.321473362204	-0.138264059486	-0.0239327536851	-0.0519174059791	-0.559324317941	0.281567907413	-0.021043808234	0.263928111982	0.0983496754639	0.171421709133	0.324742991931	0.0921953682325	0.213577771161	0.00466316701716	-0.274088603597	-0.213534482546	0.0466066221475	0.101729392584	0.0894970490944	0.170389506517	-1.43772241051	-0.872281176605	-0.849160883937	-0.634495673824	-1.66053227116	-1.28161228015	-0.4204944942	-0.127346000309	0.0374848620771	0.344124826174	0.280870089343	0.145414162028	-0.458804402188	-0.0546258326732	-2.37827165269	-2.61835109535	-0.957834326298	0.533668416298	-0.173388837992	-0.435026460308	-1.04497614937
Dream Theater	1	310	-0.652410485024	-0.215536975423	-1.39973739683	-0.486104753525	-0.61800968067	-0.345343165963	-0.38717866005	-0.206445799518	-0.0215916809025	-0.0904705085692	-0.604136183015	0.321700640859	-0.126828786939	0.267174148225	0.113227621858	0.118690714154	0.42262089336	0.0604814107529	0.163413592892	0.0142087459658	-0.273955909166	-0.185717823058	0.0575614081892	-0.0403656642895	0.00585684714673	-0.0546471499447	-1.57347332766	-1.15932706507	-0.896716072319	-0.627091312784	-1.30110793174	-0.912211643029	-0.441962697362	-0.108613367822	-0.0900263332418	0.364907032792	0.132784617574	-0.0755961291452	-0.308305177556	0.10310214934	-2.78724745836	-2.78863168659	-0.955210779165	0.36405555171	-0.281219071896	-0.317418090781	-1.34245358944
Dream Theater	1	312	-0.99983831584	-0.555118873041	-1.3584450679	-0.288423691898	-0.95678078203	-0.711944419385	-0.535929896572	-0.397797710104	-0.0205961415772	-0.262461979722	-0.582429948255	0.284930036658	-0.246665911026	0.162025911393	0.0027774092349	-0.0589363122503	0.410323817196	-0.0556642514151	0.0540790141891	-0.0258408480043	-0.300864718002	-0.191382816013	-0.0834637626567	-0.295520161149	-0.144161323449	-0.371231108269	-1.69894732478	-1.42382098245	-0.970951526284	-0.715101802296	-1.02059214521	-0.640212693904	-0.622211571471	-0.295356096312	-0.225321440448	0.179128410203	-0.0692862755471	-0.292764817867	-0.331020956233	0.0869592979388	-3.11383922556	-2.87494130211	-1.08889483778	-0.0560424744213	-0.483547747653	-0.422527298988	-1.65191190629
Dream Theater	1	314	-1.28863364141	-0.858517775349	-1.24919591913	-0.407830017646	-1.32486394123	-1.07237600943	-0.69764388656	-0.659514111201	-0.0760753422298	-0.546454146103	-0.524951049892	0.219802915382	-0.344005419838	-0.0115881172575	-0.196855539151	-0.306645605015	0.265659980063	-0.22924507093	-0.114844741567	-0.110577104767	-0.40784291012	-0.303007929327	-0.353513990141	-0.605088384698	-0.373476522844	-0.721447773625	-1.79452872651	-1.61837007701	-1.06850701264	-0.901135918293	-0.986341160102	-0.640894045596	-0.941107042483	-0.700685855775	-0.360940872083	-0.111132619484	-0.272718954935	-0.475975319371	-0.480590047123	-0.0615429634315	-3.35034004509	-2.92802370641	-1.3592110223	-0.54316780843	-0.765313016958	-0.767645763175	-1.94064329557
Dream Theater	1	316	-1.42034427106	-0.991970253565	-1.02127398933	-0.642827565861	-1.6106468905	-1.2989240502	-0.799798600094	-0.926939220873	-0.208647041952	-0.837055938748	-0.502022819931	0.134606101914	-0.401473150219	-0.178514471201	-0.409941056026	-0.53156257529	0.018143641527	-0.3988964571	-0.31489985443	-0.210621767971	-0.579595490145	-0.50875952445	-0.662733616061	-0.874869458603	-0.61881679178	-1.00595583021	-1.85324582505	-1.71296961875	-1.16266319282	-1.12407146471	-1.17038704473	-0.887854018247	-1.2941375599	-1.20601559064	-0.467865534581	-0.381048849961	-0.402996772667	-0.595902523519	-0.592390165612	-0.212857703264	-3.4332129428	-2.9142676547	-1.69723937913	-0.879925892348	-1.09592061713	-1.23597795939	-2.16649719168
Dream Theater	1	318	-1.36644739879	-0.923102079144	-0.619191281523	-0.68283181941	-1.75271641198	-1.34784831352	-0.795470391858	-1.11963808295	-0.380988558719	-1.00667966583	-0.541801027295	0.0351068943666	-0.417219940141	-0.26833020647	-0.565963083861	-0.663369714901	-0.248988587905	-0.50311876196	-0.494193304759	-0.291168415539	-0.733048322897	-0.716419051799	-0.902793876138	-1.02312626534	-0.753336053671	-1.11633816989	-1.85711259183	-1.68581241395	-1.19670037353	-1.28004873344	-1.37682773259	-1.18313504927	-1.57871534297	-1.64975786479	-0.507517699479	-0.54243764742	-0.396334788683	-0.608872065465	-0.503856324908	-0.242018665763	-3.26689774073	-2.73053051573	-1.97910503758	-0.917874573508	-1.38719397843	-1.61786556374	-2.26586796662
Dream Theater	1	320	-1.16425108016	-0.696222784158	-0.0747254729258	-0.363767746861	-1.74394622326	-1.25666667779	-0.672554915976	-1.15673505777	-0.516843158438	-0.986855029124	-0.59307056902	-0.0391575899159	-0.39650277631	-0.249704283198	-0.634028977672	-0.690666860343	-0.430723692152	-0.510861533227	-0.601734714862	-0.327879596995	-0.784792034591	-0.821374066235	-1.00102575866	-1.01344661879	-0.681204754482	-0.993027030435	-1.77711135926	-1.53955168687	-1.11212335197	-1.28620725372	-1.39943682817	-1.32244982175	-1.74030809856	-1.9207158805	-0.448185609678	-0.553333393172	-0.232131344465	-0.478774947396	-0.17558449047	-0.111445192247	-2.80965327256	-2.31740824189	-2.07423262857	-0.636604749233	-1.51769734224	-1.74458047282	-2.18133416142
Dream Theater	1	322	-0.886353559615	-0.399973627602	0.475811371482	0.210558714701	-1.59476808697	-1.08707570028	-0.451554891755	-1.00024250333	-0.546789707719	-0.799943518671	-0.577073510817	-0.0453253337211	-0.356324337225	-0.13362226568	-0.627506002317	-0.648410247071	-0.453876297792	-0.431920217973	-0.609908083602	-0.312909171607	-0.709413677096	-0.769596000695	-0.952829399307	-0.867515239828	-0.425494910848	-0.674906439814	-1.61320085824	-1.32955555174	-0.901709726574	-1.14117606304	-1.18537992466	-1.24072031929	-1.76144115895	-1.98969238236	-0.268247492879	-0.398504125254	0.0467991150028	-0.224529007011	0.297342168941	0.132006056842	-2.15736577562	-1.76053743979	-1.92265542193	-0.144548607638	-1.43665910264	-1.60121657528	-1.9261747436
Dream Theater	1	324	-0.605997501769	-0.146314268404	0.873784855121	0.783037488677	-1.32096390634	-0.883440609035	-0.174444528469	-0.684220335565	-0.439153351661	-0.528023468795	-0.449217557414	0.0187538653215	-0.320100590439	0.0405740407166	-0.58301066298	-0.578156856129	-0.312875158812	-0.306803972538	-0.518325310937	-0.253979645512	-0.533270433372	-0.565971859918	-0.811365922165	-0.651346972689	-0.110231342639	-0.287363897958	-1.41160720445	-1.14545589152	-0.626210612307	-0.917958594294	-0.855772947459	-1.0181605227	-1.64041009102	-1.88147215035	0.0400592322415	-0.0835594464233	0.353263063749	0.0761186061484	0.776132697361	0.418747631275	-1.52513527679	-1.25585832009	-1.58086534055	0.383242347516	-1.21653749126	-1.30508311334	-1.60201965441
Dream Theater	1	326	-0.372113427273	-0.0281612000214	1.04449080633	1.14645687692	-0.971139810393	-0.679365702978	0.104597365265	-0.30378916257	-0.205774064888	-0.259438638756	-0.208631710093	0.120367538203	-0.289890709921	0.215713842287	-0.536248933704	-0.502705956227	-0.0644641956915	-0.184183075879	-0.348350036369	-0.171414083728	-0.300040191875	-0.25623841432	-0.645993796513	-0.436711052891	0.145699460407	0.0367376619248	-1.22830884243	-1.04571230478	-0.365794226016	-0.695053407861	-0.573443763537	-0.776410653478	-1.40266785346	-1.64909168852	0.445612071826	0.344791642727	0.610429630475	0.340715711236	1.16962095248	0.69608245043	-1.10703425903	-0.959090210088	-1.18335897039	0.801132549908	-0.975660853078	-0.984963773802	-1.32518849746
Dream Theater	1	328	-0.199562125879	-0.0624498476209	1.02813409979	1.24148526426	-0.635006085784	-0.511597087869	0.320582936974	0.0231539608056	0.102336459326	-0.0554450216113	0.11140971043	0.228605998911	-0.231189489832	0.333020410073	-0.50918842896	-0.430727862623	0.20489318449	-0.0959811522508	-0.141745412627	-0.0907961744735	-0.0666837963647	0.0751430535964	-0.507301764803	-0.26538032336	0.307999451199	0.235623536657	-1.08898451441	-1.0166661429	-0.161226529169	-0.504871388884	-0.415956979226	-0.59073648859	-1.12413752267	-1.37796485169	0.859689141662	0.789890838087	0.792190028779	0.527796230992	1.4527632636	0.924673551046	-0.946735235853	-0.875847381137	-0.848046432193	1.06402017572	-0.764340041556	-0.696088452474	-1.13415638042
Dream Theater	1	330	-0.0690912108609	-0.173149407555	0.9049526345	1.1148927944	-0.385181426046	-0.395189011368	0.41004899905	0.203512796738	0.405322287935	0.0601384902333	0.445039978338	0.335109228063	-0.099751277376	0.36525550329	-0.502950776792	-0.367072096035	0.418047418845	-0.043717388777	0.0445519109345	-0.0302058226129	0.0880991528021	0.313982911609	-0.415106512187	-0.140376769278	0.4128908332	0.332514946318	-0.983697576952	-0.996328162353	-0.00865915689462	-0.346117128727	-0.375349220133	-0.487484437572	-0.904456234442	-1.1657455146	1.16872597809	1.14487294281	0.915486968563	0.636525102055	1.62718804584	1.07693192301	-0.947064930406	-0.89584686451	-0.610269967894	1.22851780523	-0.539699866418	-0.430192290914	-0.976950753585
Dream Theater	1	332	0.0671653189119	-0.23929988482	0.696159833582	0.837792469744	-0.198111586774	-0.288215508197	0.347186916621	0.212355085755	0.612814719064	0.108295560157	0.715220795217	0.44709537629	0.113740185504	0.337088474303	-0.49131913882	-0.304765186491	0.540433278355	-0.00310353838102	0.160322769031	0.00899633766621	0.0996648130322	0.372762598235	-0.35477362131	-0.0370840299897	0.504123934918	0.395158430294	-0.876244158301	-0.925199273737	0.107017278561	-0.217734750027	-0.419411725848	-0.475381803117	-0.778556002939	-1.04255701506	1.29762111853	1.3511808464	1.00725916599	0.691173811224	1.68221895829	1.15310617889	-0.962880468557	-0.900128622766	-0.434520730222	1.38154539037	-0.233486559114	-0.16455666008	-0.778647776938
Dream Theater	1	334	0.259941863788	-0.175221299227	0.364034794531	0.471645759498	0.0461073941358	-0.111401313931	0.175784199208	0.109336327902	0.651772053242	0.149600923811	0.877007133873	0.569157642132	0.36623657737	0.297911322102	-0.428757618377	-0.217186334848	0.588202742387	0.0603604096968	0.189657341315	0.0398722810131	-0.0189016031787	0.259953805997	-0.280632106318	0.0801819963497	0.593215192442	0.490067233536	-0.716289343023	-0.777250619603	0.194298168975	-0.123634635937	-0.494514481549	-0.532932805822	-0.651694173013	-0.908231162367	1.23548770548	1.40693255331	1.08538811775	0.73137503025	1.59095210168	1.17444241634	-0.845823018304	-0.808781047252	-0.274405769608	1.54809336299	0.168701769545	0.104867321145	-0.505937006095
Dream Theater	1	336	0.510429327235	0.00793133665714	-0.0752460710937	0.083171144325	0.449763845595	0.172806472733	-0.00326490832095	0.00551768880127	0.504944499575	0.24153487241	0.939715028839	0.689955860933	0.584088284299	0.272397645511	-0.286582548864	-0.0839980576563	0.595405469032	0.168423801132	0.157334147715	0.076955526481	-0.167735231411	0.0841981975708	-0.151048004498	0.232385857037	0.657013284713	0.649139018283	-0.473546505345	-0.568766624852	0.257075605309	-0.0661820032682	-0.491984252746	-0.574341166783	-0.35966859439	-0.593345321258	1.00900122429	1.31742472195	1.15462265571	0.788266597187	1.33268937533	1.14084389964	-0.451153177002	-0.561571400538	-0.119815345805	1.65578630786	0.591611238872	0.342171054883	-0.179463149811
Dream Theater	1	338	0.734389825425	0.199841539798	-0.471591147646	-0.242843613401	0.965435391096	0.496850261697	-0.0917529751397	-0.0131184381584	0.236646378901	0.378899802064	0.954291114174	0.780147939411	0.702440840729	0.244567716365	-0.0968705606097	0.0660092388493	0.564517190991	0.300554524304	0.103819817001	0.119165635835	-0.235682052332	-0.0224629479972	0.0104253453114	0.392064505061	0.648895525443	0.84021654758	-0.182298274148	-0.353809555375	0.285925494656	-0.0601904344339	-0.293694570411	-0.486709294101	0.168421212676	-0.0244894526995	0.653320163421	1.06252940725	1.19027803032	0.845908042371	0.915067495671	1.00807496618	0.285830657687	-0.130124642694	-0.0016816329869	1.58198154263	0.885364045393	0.464466326277	0.140908089623
Dream Theater	1	340	0.805054716553	0.264453565209	-0.624375402327	-0.42326105853	1.38966037853	0.715753087395	-0.0621537617797	0.0437171576859	-0.0355325390774	0.474396578907	0.9911578263	0.806905705304	0.701224793809	0.183556776219	0.0444813691429	0.155164411321	0.455035347152	0.38433455942	0.0499887915636	0.141368139008	-0.189152650387	0.00133568458015	0.094644234567	0.475392962929	0.519176174099	0.959712308698	0.0597886718924	-0.196435461132	0.248361646175	-0.140626084545	0.10827659876	-0.235716541216	0.806487180078	0.665020144079	0.212879059029	0.632890944506	1.12291908497	0.834451030173	0.380788918789	0.727803342845	1.23442899388	0.426931575578	0.0364802191431	1.23861491834	0.896475031198	0.384738458403	0.373214157443
Dream Theater	1	342	0.661572240382	0.146269223755	-0.453801988947	-0.414992352841	1.51013612713	0.71569732289	0.017503865595	0.0703221262563	-0.217173759682	0.415415457148	1.10996123274	0.759496350878	0.620183376633	0.0750791488443	0.038728998715	0.116259159341	0.230353922614	0.336769814674	-0.0151071555073	0.107778794792	-0.0861217937687	0.108452899031	-0.0203571594766	0.392656350334	0.250986892588	0.884259616223	0.159409661462	-0.127580691748	0.11518952012	-0.32770742029	0.571236674656	0.0875657867676	1.30872503413	1.2091557312	-0.24846826914	0.0833085154597	0.875806470687	0.68408776585	-0.201154225356	0.311625389442	2.09432370794	0.974163584079	-0.0239360682525	0.638841966826	0.577106582258	0.0926748946997	0.446242438076
Dream Theater	1	344	0.371455097086	-0.0837315589514	-0.0670920622893	-0.246278902217	1.27343704388	0.507885482542	0.0327142355815	-0.0478038139913	-0.291510777992	0.167773065413	1.30487054719	0.656412980165	0.52987565156	-0.0673113541833	-0.134332230329	-0.0484371491994	-0.0846434169259	0.132083773672	-0.111589179125	0.00196010428492	-0.00988481851883	0.187269803713	-0.356098590918	0.127414207231	-0.111527282811	0.565727912864	0.101698508307	-0.128034937229	-0.0921281944141	-0.581385454121	0.912954735714	0.345531266412	1.49404313171	1.40954381707	-0.656266818865	-0.477567153339	0.44301381321	0.390976977967	-0.753085854977	-0.156044872272	2.60470655375	1.39966177847	-0.157576845259	-0.0909544136801	0.043876159842	-0.315075368808	0.344103689441
Dream Theater	1	346	0.0727803348373	-0.286207490626	0.342727786674	-0.0165622872085	0.820853783191	0.223123410101	-0.0784522242573	-0.325752183448	-0.302674483157	-0.17343418028	1.46515190106	0.519025431058	0.468276195301	-0.213501588315	-0.390689361075	-0.264617619333	-0.399423989408	-0.168882116962	-0.235947372936	-0.153313511828	0.00258714184156	0.151059022638	-0.793200641491	-0.2313281239	-0.474786032397	0.0898039841999	-0.0388584343444	-0.152917010107	-0.294117694223	-0.806767156739	1.04820940062	0.465065143499	1.35891335317	1.2716931344	-0.951482625946	-0.952806329196	-0.0795883603833	0.023235537977	-1.20041401178	-0.570383916026	2.72059123403	1.67771114599	-0.306983941565	-0.761335191856	-0.491914183767	-0.70103850113	0.12575995541
Dream Theater	1	348	-0.129812811538	-0.355133476283	0.640388951569	0.155748616457	0.381968941727	0.0227927066712	-0.259317330982	-0.647098589025	-0.297099515413	-0.452407171392	1.4202018648	0.343823017739	0.404736367485	-0.339194895463	-0.597572858076	-0.43156204636	-0.614224153205	-0.45228672279	-0.35378601882	-0.305963616042	-0.0272090668664	0.00150773275941	-1.1424777606	-0.534453349636	-0.738866296526	-0.35821113214	-0.148250802102	-0.15922607722	-0.403438790896	-0.909240972508	1.015034387	0.467633448398	1.04790459841	0.974290086782	-1.10994884996	-1.29835828662	-0.545509297106	-0.327618864851	-1.47030151138	-0.861519929759	2.57294581683	1.82276657217	-0.406297252276	-1.19620971765	-0.859431626772	-0.96971748699	-0.0954448288243
Dream Theater	1	350	-0.202077730701	-0.278024427363	0.794093341566	0.212060605286	0.147263588996	0.0121640458482	-0.369388513351	-0.834574594614	-0.28117022509	-0.564781993487	1.06066259778	0.112739603365	0.27721269005	-0.438198296488	-0.655799528727	-0.474984179137	-0.682412121896	-0.613407699173	-0.423907803665	-0.403346145414	-0.0582781216577	-0.180438149752	-1.2551915271	-0.652037538406	-0.838144829493	-0.594500235553	-0.13328120415	-0.108723451669	-0.381359748693	-0.841096444325	0.912074561496	0.421345462418	0.755280153515	0.742245223555	-1.13444704297	-1.50234455802	-0.82970888328	-0.585923801624	-1.49949217618	-1.00042199676	2.30761509932	1.83210737272	-0.39410975419	-1.29245704421	-0.988804013353	-1.07453877273	-0.19317857202
Dream Theater	1	352	-0.146911048688	-0.1216870767	0.822335285017	0.184441373538	0.211797033827	0.207882780705	-0.291125118389	-0.757652033961	-0.225897246025	-0.497695678525	0.453205335286	-0.157350525895	0.0715927604028	-0.513847279171	-0.540081797856	-0.37725828201	-0.62680725694	-0.606268656935	-0.426112761628	-0.415663829014	-0.0672306445375	-0.299350820318	-1.08758021783	-0.532368428789	-0.765099030123	-0.535814839805	0.0403207096608	0.0307129699883	-0.249595870075	-0.610046389379	0.831831246361	0.383922029473	0.633504113543	0.728860532565	-1.02842738135	-1.54915383328	-0.868163835257	-0.702244160267	-1.27015486659	-0.977797137975	1.99936078119	1.70695125398	-0.223018276817	-1.05170757255	-0.874727247217	-0.978174117204	-0.0739947140688
Dream Theater	1	354	0.0251537342596	0.0368506248409	0.744827735048	0.141675305146	0.561561398589	0.542358632567	-0.015154424595	-0.401560229303	-0.114728387987	-0.303734458544	-0.149713246439	-0.38033432349	-0.14169331903	-0.567468695819	-0.289341271159	-0.177888426302	-0.511949899572	-0.461849889693	-0.36888322681	-0.346390069051	-0.0539671666065	-0.307881773145	-0.704862756203	-0.219454719449	-0.579547104575	-0.241556019846	0.335490047602	0.261151612708	-0.0644353238872	-0.275407472987	0.816377198073	0.374196333926	0.723631091568	0.939555939762	-0.792047405587	-1.43042102237	-0.673144509653	-0.667494898345	-0.84631912947	-0.810736309757	1.67485608959	1.49382848767	0.110961812517	-0.58056352682	-0.550576343905	-0.666798847885	0.275631973563
Dream Theater	1	356	0.284140288266	0.170582438465	0.589717474285	0.099171016419	1.05331996066	0.880431179103	0.354392152296	0.124269631979	0.00826100341235	-0.075436112696	-0.476913697836	-0.459367811312	-0.271414594988	-0.604965154322	0.0121743829009	0.0425894707998	-0.411572701835	-0.270115071103	-0.281291368244	-0.233414445699	-0.0318433726622	-0.224492668001	-0.256749140723	0.166328940387	-0.402551557868	0.119162183904	0.658111959557	0.527445101462	0.105784848949	0.0510508051511	0.840150343383	0.370001180442	0.930923955343	1.2159367783	-0.459444113142	-1.19387953351	-0.334512715001	-0.536970600041	-0.370236308976	-0.580096748382	1.35281395028	1.25680366952	0.523075863909	-0.0528208656717	-0.127005902498	-0.234627515122	0.754679852376
Dream Theater	1	358	0.564723494364	0.296065006928	0.407213405396	-0.0228415399262	1.43413712987	1.06366970154	0.661706948883	0.631417188642	0.0480391184172	0.0790414125618	-0.474541389272	-0.400079261856	-0.308001258685	-0.645879871257	0.251184720047	0.188503445907	-0.393801549633	-0.134049615251	-0.203011441778	-0.135457390487	-0.0232232872881	-0.106018115182	0.0638348233395	0.471121156581	-0.388417677766	0.352602931987	0.903490792472	0.727099558959	0.191018547831	0.233612276685	0.839503873296	0.324756741694	1.08996890142	1.32720460101	-0.128397887408	-0.952018696797	0.0114004468283	-0.425240488772	-0.0107270141883	-0.433454118115	1.05713403263	1.01439165129	0.836250188113	0.350204116912	0.186580819957	0.0835308519027	1.16651395743
Dream Theater	1	360	0.797452164301	0.425135931102	0.24138604442	-0.340557360457	1.46656082035	0.99490806028	0.781287447654	0.941361141264	-0.0635322110175	0.0847455762108	-0.326615652487	-0.306856156878	-0.321795383954	-0.701961831196	0.332377665869	0.197009909938	-0.505315844666	-0.116788866469	-0.169833145152	-0.0986101548315	-0.0513447059437	-0.00273924828751	0.0988946228938	0.568219585222	-0.658550500272	0.333848030828	1.01299294284	0.767265673481	0.144229935711	0.191332333363	0.769459030773	0.198857113291	1.09203949972	1.14711776846	0.0806468509404	-0.8083036248	0.24124889691	-0.446428654886	0.11519831621	-0.50187977346	0.818521666482	0.735896737502	0.877855779415	0.498822509993	0.171735786272	0.0466880837139	1.31947341031
Dream Theater	1	362	0.957356834446	0.541983263877	0.0839996264568	-0.882635144336	1.09219869197	0.709363978325	0.676943473389	0.977364425395	-0.287856726252	-0.0518318741881	-0.208606931815	-0.242404270689	-0.346769234638	-0.742485567595	0.249927114304	0.0896622064293	-0.733583077649	-0.207658232379	-0.189021298124	-0.121843908581	-0.118541107815	0.0712425258314	-0.174663429802	0.425505996255	-1.20480531289	0.0693399202118	0.987441357541	0.624220422774	-0.0269605200296	-0.0376096197612	0.62671510322	-0.00766619386315	0.958526504996	0.76613961974	0.113737545344	-0.770332069411	0.287425653817	-0.634407616235	0.00207409431733	-0.784376958114	0.652708570897	0.389726314535	0.620034548301	0.363350950561	-0.23601170641	-0.381138463427	1.1483905947
Dream Theater	1	364	1.0475061515	0.616630567184	-0.132474728077	-1.51818934058	0.470180000524	0.349929822589	0.412798809439	0.792071480129	-0.49093121771	-0.245482707423	-0.112586936581	-0.168653795653	-0.324412819644	-0.708455082007	0.102712050289	-0.0359244822519	-0.982873913943	-0.330851794497	-0.225728234771	-0.157143948018	-0.19534740254	0.131463720797	-0.60785629355	0.133595423406	-1.84537623822	-0.307140623612	0.84638650321	0.350237943564	-0.268725868225	-0.327400483238	0.424634262709	-0.246809927452	0.78583657953	0.409351326514	0.0225925360442	-0.753644747512	0.142317495272	-0.913833668661	-0.250379889106	-1.12320781325	0.506993877228	-0.0381513838015	0.209271885094	0.0240248620664	-0.868775279757	-0.976360076246	0.739665129277
Dream Theater	1	366	1.03099224744	0.621566635682	-0.469363337616	-2.00950129486	-0.163257359209	0.0498343012358	0.113068669385	0.510573981326	-0.554008964135	-0.397656315488	0.0384488540049	-0.0497594242002	-0.195143751396	-0.576605592014	0.00935185941934	-0.0898817683225	-1.12450147542	-0.398669545195	-0.228154222431	-0.15414381375	-0.242314777954	0.188958756626	-0.96579699915	-0.150544473632	-2.31685964122	-0.61882534906	0.598376330001	0.03172448829	-0.530166259874	-0.565091317816	0.174782817446	-0.448952038729	0.62875451988	0.236713399206	-0.0925925096463	-0.67644041939	-0.148706934017	-1.15292133524	-0.503335127367	-1.31361698355	0.249186460007	-0.550639083616	-0.162928149345	-0.384151068606	-1.43620356283	-1.43029048982	0.237809876479
Dream Theater	1	368	0.82593306016	0.532879621442	-0.880836939007	-2.13211272267	-0.671451063369	-0.166281025127	-0.108777789693	0.244720957345	-0.463925472644	-0.470943095194	0.215558923557	0.072119395898	0.00436470003538	-0.388904937475	0.00394101761541	-0.0690227753725	-1.09687372645	-0.371112249823	-0.174637326616	-0.107701387623	-0.239314769383	0.226396770944	-1.07727731897	-0.314299249593	-2.442981305	-0.757017918672	0.267117498429	-0.249804107673	-0.790900333085	-0.712489552389	-0.0940006214276	-0.562949570785	0.450570549265	0.230214437231	-0.167320435675	-0.53724043965	-0.491345311565	-1.24928621191	-0.647442862929	-1.24826524122	-0.234418119317	-1.10537362016	-0.404687173875	-0.74642111302	-1.72674533822	-1.56270501782	-0.252785663198
Dream Theater	1	370	0.399962856483	0.32861603572	-1.19034172299	-1.77545629668	-1.05720280937	-0.368030080717	-0.211791890948	0.0429676935118	-0.288576196259	-0.502371980438	0.314439583553	0.133776982856	0.171624557469	-0.21104177283	0.0230847090666	-0.0513495373081	-0.949100434176	-0.274575320727	-0.092692888533	-0.0585821209441	-0.190166141475	0.211574336249	-0.925607363852	-0.358801352245	-2.22369974097	-0.729310883847	-0.0761863670799	-0.431031683143	-1.03727814999	-0.784449957528	-0.325524925826	-0.58355450832	0.1784604605	0.24930119029	-0.193691178143	-0.393129072326	-0.767562731076	-1.17505702391	-0.632822940064	-0.966711354076	-0.917508098252	-1.57914012662	-0.538692865728	-0.987258638306	-1.70431862416	-1.37979143144	-0.680373129417
Dream Theater	1	372	-0.14305166754	0.0175180734721	-1.21519662268	-0.998855153373	-1.36563686586	-0.620729380125	-0.242678142979	-0.108414157452	-0.0998901163501	-0.549746316314	0.29934417762	0.126128640831	0.237572522425	-0.0862343167344	-0.012130206261	-0.117666151472	-0.782696598101	-0.171330443084	-0.0326297522991	-0.0507238978189	-0.114544263286	0.127743350199	-0.622334335994	-0.364482033093	-1.78380845273	-0.617125512927	-0.338207816527	-0.478566327015	-1.23352715811	-0.799632636444	-0.47277900987	-0.549872779645	-0.20861274712	0.157573664691	-0.181657461392	-0.279704975216	-0.889381208571	-0.96108409463	-0.465385608116	-0.590001423473	-1.63495595592	-1.82886164549	-0.615350485558	-1.04642191698	-1.44411667396	-0.991924222628	-1.0124596047
Dream Theater	1	374	-0.59291381752	-0.314834980455	-0.933634364581	-0.0229450803442	-1.59651036118	-0.912113449989	-0.29449678813	-0.250321667734	0.057824575034	-0.632354334017	0.225105815278	0.0889661167498	0.2111499288	-0.0293137437706	-0.113315101057	-0.275605434784	-0.66458495399	-0.109074729593	-0.0275015192869	-0.0917765855818	-0.0465299889361	-0.0153484857934	-0.304389880908	-0.393553001022	-1.25968212644	-0.496873653166	-0.463388527506	-0.409490175895	-1.33467517617	-0.763754860859	-0.531804920875	-0.508531164478	-0.642067541535	-0.0903469746179	-0.130792916311	-0.17992424944	-0.843478997341	-0.660372608046	-0.194861657498	-0.229443129254	-2.19757228003	-1.80986086313	-0.645915199122	-0.887096919894	-1.02897372546	-0.521140402735	-1.22584457228
Dream Theater	1	376	-0.768420695033	-0.52986832634	-0.507083749103	0.870062749058	-1.71819634585	-1.16973997399	-0.434803256948	-0.40661355659	0.161244618581	-0.719530645821	0.131138967803	0.0520461274186	0.140456262577	-0.0288658419371	-0.222102704238	-0.451624867918	-0.597154314831	-0.0889842711771	-0.0729514929314	-0.150193121172	-0.0216288722076	-0.186523329798	-0.0428744067452	-0.432245293307	-0.724559589232	-0.391642586381	-0.461722053727	-0.291279292873	-1.32243605533	-0.683610926549	-0.524553254359	-0.470918635415	-1.00005947301	-0.436729147791	-0.0385736212252	-0.0720348353954	-0.684268080604	-0.329750717608	0.0969312133945	0.0508517584344	-2.48414948248	-1.61036974783	-0.606735456891	-0.538499858698	-0.518132693767	-0.063077025156	-1.31377748593
Dream Theater	1	378	-0.649677545808	-0.552387915594	-0.136123932833	1.47525546822	-1.72612365099	-1.33020336959	-0.652049625954	-0.559283991295	0.208379374538	-0.761958024927	-0.010398884262	-0.00766101311361	0.0512934724904	-0.0441372463802	-0.27839149812	-0.553729272942	-0.54713501521	-0.0769650564684	-0.133387356295	-0.183897898308	-0.0430832752324	-0.33235466357	0.170191393443	-0.423672318486	-0.193034458805	-0.278377770737	-0.39056423066	-0.202830735563	-1.21409180095	-0.578401910655	-0.473388497625	-0.417762577912	-1.18498370368	-0.774493145551	0.0892342277754	0.0244627303221	-0.479668647614	-0.0259916974754	0.32161664891	0.224891824658	-2.45808613853	-1.37287934377	-0.473273141855	-0.105146778269	0.0239983923795	0.318289415634	-1.2767099185
Dream Theater	1	380	-0.389080164841	-0.448823984516	0.0798225285803	1.73269521472	-1.64967598995	-1.37488273021	-0.860388555566	-0.661465067147	0.220453760075	-0.723585991606	-0.221920743431	-0.144089822535	-0.0652400282465	-0.0283952239186	-0.2770224712	-0.540725701704	-0.479827680311	-0.0442762532904	-0.166070043635	-0.17140473124	-0.0702588144344	-0.384233432663	0.364591691885	-0.338299567446	0.321098345873	-0.129619975106	-0.31880123651	-0.182555718269	-1.03311522302	-0.467678163263	-0.411653471015	-0.3483919806	-1.17672198519	-1.02205590215	0.240690786614	0.0708514179592	-0.265206835355	0.203539143297	0.420877728537	0.296763987421	-2.16051898173	-1.19894170869	-0.239575948455	0.278803986313	0.507437352091	0.593283802711	-1.10602698726
Dream Theater	1	382	-0.175654735771	-0.35516608592	0.150921460397	1.68422786801	-1.50473840278	-1.3046375407	-0.95937982088	-0.674516469725	0.227916314261	-0.592723930184	-0.446240474364	-0.365653365126	-0.206854840474	0.0278847654005	-0.251851238188	-0.435256545861	-0.370041764024	0.00771821338107	-0.148920234006	-0.120210115148	-0.0595968564963	-0.300997789806	0.535338535566	-0.201786405137	0.764139281211	0.0535050306476	-0.29158160362	-0.205466237628	-0.782004656829	-0.347339872796	-0.389891162149	-0.303465483544	-1.01876087902	-1.15289822467	0.389371780684	0.0600834914868	-0.0510438358179	0.337265395644	0.381309116701	0.301404555105	-1.69830818584	-1.10569482891	0.0743246870617	0.508698591561	0.840678411665	0.765433529555	-0.79190296198
Dream Theater	1	384	-0.0825394450569	-0.333588078475	0.119204323798	1.39099329855	-1.26507138587	-1.10784622214	-0.900751341277	-0.596592397309	0.251439970862	-0.387170536688	-0.583694782039	-0.585416512739	-0.324467659839	0.0865366895136	-0.21989862363	-0.288037268997	-0.206457804911	0.0604671449795	-0.0933659870979	-0.0535346315234	-0.0143941849435	-0.121918107623	0.646375562469	-0.0673011560514	1.06864732034	0.24331024007	-0.310134833645	-0.209250899325	-0.457552032193	-0.191907359806	-0.44011232701	-0.325173049948	-0.766362915695	-1.16684186702	0.479689599304	0.0241561167235	0.144074321618	0.391464184296	0.214611524321	0.285797518563	-1.20393028787	-1.03943067247	0.413088617154	0.550748242346	0.98537811328	0.856967072842	-0.357876903467
Dream Theater	1	386	-0.0627094076948	-0.325600517026	0.0028647798611	0.904289871947	-0.896100717704	-0.776453125079	-0.71070065184	-0.465473939243	0.289485387844	-0.160257225421	-0.590869057679	-0.677669623943	-0.356448772614	0.0992301926811	-0.163085951579	-0.143331967215	-0.00412083744935	0.102327650925	-0.0328008677655	0.00478992621335	0.0186707963012	0.0393788126378	0.681136398076	0.0240659311992	1.21472196854	0.406438308631	-0.342002690286	-0.147745795355	-0.0936161925388	0.00259413891392	-0.542713569468	-0.407625923448	-0.461874751764	-1.06196036673	0.443238670025	-0.00758715315131	0.287060787247	0.414673730793	-0.0650739132396	0.271854412544	-0.785131051942	-0.937961655645	0.68901679488	0.453385740915	0.988938814392	0.889817226342	0.111988736888
Dream Theater	1	388	-0.0753312613963	-0.242136006784	-0.196475316626	0.303663594748	-0.422562988223	-0.355941770696	-0.460838986655	-0.340540068817	0.313727752041	0.0133332263524	-0.517176271391	-0.602675534371	-0.296139021878	0.0495593827772	-0.0653575524891	-0.0282845180493	0.194218318872	0.133422697551	0.00239287867923	0.0366060093432	0.00253467952841	0.0795822140741	0.672809999277	0.0609876038375	1.25119280668	0.512777478056	-0.355070418817	-0.0247904900528	0.225525733159	0.183805575107	-0.643678932763	-0.49485334942	-0.156023582397	-0.852420069549	0.247319582223	-0.0454434083447	0.355438485208	0.456738560213	-0.436359650841	0.241288460024	-0.505778659383	-0.799396535671	0.814188693368	0.311672396348	0.948055693238	0.875024161011	0.488855131284
Dream Theater	1	390	-0.161127816381	-0.0768413717907	-0.453109080758	-0.272715707302	0.0311846266273	0.0301296014118	-0.229780795898	-0.275665002514	0.281669184081	0.078404071569	-0.451928878263	-0.456942978154	-0.210138545457	-0.0367850751149	0.0478614844124	0.0436942557045	0.344405795183	0.154069610758	0.00233427803981	0.0336654746144	-0.0504743800928	-0.0104683863491	0.672317968999	0.0508718111746	1.24914364254	0.53068729789	-0.351349191535	0.112523492332	0.406705885227	0.270967968119	-0.697893553962	-0.51756204338	0.0659136911927	-0.606457028244	-0.074392134463	-0.128725723386	0.349007213967	0.526690208584	-0.849788454533	0.158095377548	-0.401572246247	-0.690172665401	0.742344395322	0.20053252527	0.926056574036	0.807402714887	0.653819581591
Dream Theater	1	392	-0.382972857385	0.0670974458953	-0.697366450802	-0.674482042448	0.277187056689	0.225259056083	-0.0855042656661	-0.294293031873	0.171647854248	0.032804447444	-0.463651152019	-0.385612843661	-0.190120691817	-0.107991064727	0.11418813175	0.0653923103149	0.429995248326	0.154330967194	-0.0215773141543	0.00467798134144	-0.0949951464894	-0.151231927611	0.68961628752	-0.0100248994761	1.23461104819	0.427918495018	-0.374691827026	0.20084253493	0.406206560921	0.224580815081	-0.696826039496	-0.433230337698	0.099480919937	-0.445020685286	-0.440584736681	-0.27579779876	0.268794174897	0.573972483744	-1.22442730871	0.000383223913407	-0.500977149212	-0.690925743696	0.48634633197	0.133357199168	0.903129015588	0.665904879002	0.550268436638
Dream Theater	1	394	-0.738204787852	0.0470315031599	-0.848666720314	-0.823830874124	0.175503122248	0.139400672595	-0.0675358134657	-0.37748935511	0.014828076651	-0.0770319284469	-0.582239528042	-0.46423894602	-0.290995623743	-0.112723252317	0.0781312492789	0.0332740505998	0.463438201643	0.114522558775	-0.0441387088701	-0.0249887429196	-0.0960253444602	-0.250205852305	0.679483106575	-0.1514598028	1.17100225494	0.185487711459	-0.476244003553	0.188375470398	0.254995403317	0.08432761481	-0.672816921243	-0.252509820786	-0.11406591109	-0.47323746082	-0.761633739409	-0.442132242746	0.100021228892	0.521831604306	-1.47222340672	-0.218525180206	-0.819115505164	-0.841159267811	0.104463047495	0.0728272653766	0.809918253235	0.436481685968	0.201939226176
Dream Theater	1	396	-1.14574018636	-0.20684804882	-0.868554861196	-0.735509132803	-0.254151312285	-0.177400457971	-0.155594747344	-0.471797106526	-0.115112697636	-0.184100652246	-0.791838556073	-0.672442930256	-0.500087037172	-0.0311127541215	-0.0627233349947	-0.0420901356729	0.468168436111	0.0204664719052	-0.0354345202881	-0.0296290792206	-0.0449239892453	-0.257953981282	0.589458073449	-0.396823939196	1.01462188501	-0.182222179808	-0.660054698289	0.0631388424892	0.0389608602565	-0.0576630070542	-0.678294739783	-0.0388399254492	-0.517577155999	-0.688788414411	-0.960121930301	-0.529769597698	-0.157587145044	0.342962791042	-1.52875134785	-0.438404994631	-1.31561653687	-1.11146181817	-0.324653590369	-0.0274823332225	0.615875584328	0.153680468815	-0.29747175342
Dream Theater	1	398	-1.48586756869	-0.61696295285	-0.770608316974	-0.45650861341	-0.814722770113	-0.556458363849	-0.266838611996	-0.512882536147	-0.15647687062	-0.224468565708	-1.01994183844	-0.937943500306	-0.741473932896	0.107007364969	-0.24581014784	-0.125459523763	0.466862860974	-0.11440246968	0.0239626163599	-0.00247442003312	0.0505833809786	-0.174420810606	0.417926409543	-0.709334399928	0.788004648687	-0.612114694747	-0.864621257119	-0.128753441499	-0.144565217327	-0.112346089133	-0.741880966086	0.131791800618	-0.935180297152	-0.957368852189	-0.981879082681	-0.445532171757	-0.439366483829	0.112550338004	-1.37270517179	-0.564476814019	-1.85978033629	-1.39974147636	-0.717039421012	-0.173584911247	0.387422434887	-0.0836690934823	-0.805516424795
Dream Theater	1	400	-1.64230966006	-0.986206595579	-0.584255104861	-0.0200247562515	-1.22581048697	-0.804108768372	-0.309944461406	-0.451617863413	-0.108681802527	-0.158435329943	-1.16294627247	-1.15917947207	-0.906422511137	0.241118426122	-0.375470511913	-0.168025606976	0.48027638797	-0.243145766993	0.127655844244	0.0433709415587	0.16603120159	-0.04463415475	0.229881352117	-0.982361239332	0.590223928912	-0.99837135701	-1.00102690754	-0.299700641463	-0.223431181138	-0.0304565010351	-0.837792632096	0.229088416049	-1.16297760741	-1.09394959968	-0.821366881011	-0.15907287572	-0.62611420482	-0.0304104993507	-1.03444886108	-0.519106781692	-2.2643709725	-1.56537095079	-0.984301818785	-0.298223693384	0.256813864841	-0.155292577555	-1.16345266344
Dream Theater	1	402	-1.54365616726	-1.11360520559	-0.329329402819	0.531250806386	-1.26916869433	-0.793627199627	-0.245214026896	-0.272095192501	-0.0297144980087	0.0089765395868	-1.15611054122	-1.21004239132	-0.905111290502	0.326492386629	-0.374770816639	-0.136512494204	0.525870733002	-0.307748925347	0.247232056843	0.091515914489	0.257420910738	0.0523022858373	0.125375501538	-1.09238101045	0.530029478268	-1.22924522507	-1.00593568358	-0.372801089815	-0.163362378917	0.189903348876	-0.903340982035	0.28879045472	-1.09055125088	-0.985553186726	-0.53356165057	0.284043883535	-0.632085788466	0.00593356482785	-0.585043340609	-0.297009990978	-2.3799914012	-1.50295016743	-1.03638517298	-0.287420542229	0.33554582944	0.0103032517004	-1.24509569738
Dream Theater	1	404	-1.20449480212	-0.909174610262	-0.0314260414545	1.10617004836	-0.907607531723	-0.517357374041	-0.090649391656	0.000932669211591	0.0105687997633	0.236363727769	-1.02870184	-1.00158156799	-0.721173507701	0.361113758949	-0.223007591587	-0.0327213627079	0.609342573514	-0.270930096122	0.354276309738	0.135760004555	0.287340163114	0.0537215217197	0.184149442347	-0.966941983018	0.647161232917	-1.23540813115	-0.866842210395	-0.328701669822	0.0339869194363	0.508448074497	-0.882086946456	0.373169486528	-0.762813105236	-0.65831760791	-0.195550684392	0.790064279995	-0.479843097981	0.193223033264	-0.0978199881546	0.033637282766	-2.17187154277	-1.20861744036	-0.807954408041	-0.0738708664211	0.647976469345	0.395716917023	-1.00664230408
Dream Theater	1	406	-0.73385136656	-0.430513990782	0.257857575356	1.57232450211	-0.309588579699	-0.0915784691828	0.108509781868	0.306406251898	-0.0203512396542	0.484477829616	-0.884023776397	-0.572227697158	-0.427612155596	0.372250021311	0.0390777394401	0.112950514028	0.713760686667	-0.131987093876	0.434905683472	0.179296776859	0.259488662549	-0.0270947767037	0.410270287571	-0.621778642043	0.885212608661	-1.01629141899	-0.617736287176	-0.204810249941	0.331747112172	0.852298409803	-0.745671303812	0.51718861631	-0.345903005389	-0.250561841357	0.140403348156	1.24715575528	-0.27367364148	0.423199120767	0.382960020971	0.380602130898	-1.71284451799	-0.77406635057	-0.313975143986	0.280711481932	1.10842724536	0.896969931376	-0.509656526915
Dream Theater	1	408	-0.280680934819	0.164075865262	0.484739519775	1.80615838358	0.252568785536	0.300882107251	0.30063390682	0.567271274975	-0.0962864014006	0.730931288947	-0.805195939627	-0.0773440512796	-0.138494881139	0.394167134083	0.331336313911	0.262527442966	0.80083525978	0.0739253037912	0.485140190186	0.225881747128	0.215951691122	-0.106980241444	0.707184042205	-0.156704790274	1.12290184049	-0.634851379418	-0.31523350516	-0.0510079166845	0.663525348166	1.13874904365	-0.488288107488	0.707575517081	-0.0251573490837	0.0776794005723	0.436482488679	1.54108639694	-0.0993941930935	0.605190818206	0.824799023422	0.670470190185	-1.09398352158	-0.294461297311	0.303111946193	0.609143809932	1.53323523779	1.34694407734	0.0987330022034
Dream Theater	1	410	0.0545593982685	0.695442539306	0.645086231364	1.75250761145	0.583270380586	0.523440129693	0.444019140304	0.726932263289	-0.147690671629	0.941975891288	-0.763986052638	0.339091941088	0.0705524256596	0.458601839961	0.569477136736	0.388059758192	0.833384026069	0.284390284678	0.502710438771	0.27280566122	0.20166495043	-0.102842056994	0.921835800349	0.289641127683	1.24097956871	-0.193737702898	-0.00204110256494	0.112551692338	0.960058625984	1.31260085113	-0.123422140225	0.891204929644	0.104456402286	0.241610896775	0.634700713191	1.58406812142	0.0381128638385	0.710361365229	1.17027672974	0.860364512254	-0.337899457493	0.22483911889	0.81264089124	0.761401336481	1.71209496686	1.56847859785	0.648070416929
Dream Theater	1	412	0.263674054628	1.03337941707	0.791845040593	1.45968985311	0.693284524915	0.579024497527	0.532832598208	0.781298969873	-0.112224432425	1.06083915541	-0.635916811709	0.642342862403	0.203070733177	0.577954908446	0.702324376745	0.480787325949	0.804027011939	0.433756600436	0.487208462096	0.310981388721	0.234273898045	0.00785586645329	0.950090210163	0.612959657327	1.19263792982	0.201226052315	0.314986350553	0.296488519091	1.18443252618	1.37171515295	0.30638631467	0.998452253326	0.0871024046185	0.276583562359	0.683898811684	1.37137226074	0.18356437763	0.746217116358	1.35115429309	0.941208306295	0.578686761214	0.847383503096	1.04238506162	0.716203627758	1.54037394111	1.46975741468	1.02841370161
Dream Theater	1	414	0.392601193825	1.14281623851	0.970790954215	1.05474204407	0.756893739684	0.587478288622	0.598783430282	0.769854207132	0.00154899427743	1.04830453643	-0.330933331103	0.87132041837	0.308218746074	0.718787912424	0.732206777657	0.548744164619	0.737841112779	0.490412570362	0.439905402478	0.329577865541	0.292985907097	0.174763872614	0.811171300987	0.793779064419	1.0228094554	0.481992557983	0.641563136624	0.506300787233	1.33686088391	1.35173520015	0.729880154148	0.983582519358	0.0532384323362	0.293416250316	0.612147344479	1.01022481078	0.364604037969	0.728389148966	1.35435884165	0.9384086103	1.6010868847	1.57398802412	1.00727949066	0.583691030714	1.10732928719	1.11604591953	1.23765941689
Dream Theater	1	416	0.471041559393	1.08269982793	1.15064821425	0.655309277814	0.91591569354	0.650105181194	0.667634974696	0.724464435438	0.0975776186206	0.922129569284	0.0931194788443	1.04181827224	0.412439298645	0.806017188841	0.695268536044	0.598015740107	0.658074038821	0.470518525399	0.356654241908	0.317989564902	0.323159224353	0.300265624135	0.606244618123	0.875582846886	0.805486208537	0.633428755548	0.946815365759	0.708532402418	1.41512396235	1.27981898796	1.07079097154	0.860567364239	0.0991993249707	0.369297103373	0.536250512272	0.656438500017	0.566153910691	0.674212625757	1.25562090785	0.887545632539	2.51141236448	2.23970900207	0.867223170136	0.502356980857	0.624245162269	0.680549666447	1.33478877693
Dream Theater	1	418	0.480619712765	0.940459618671	1.23159370877	0.286391865875	1.11102559792	0.732633387192	0.716753412071	0.632363359201	0.0689544327779	0.734942687498	0.465948547533	1.1098894249	0.489184134707	0.771330989974	0.614356356263	0.611124603342	0.550147722772	0.406262124298	0.225833276907	0.265445265064	0.264323749537	0.295035441002	0.407107446809	0.893309096505	0.563538071356	0.667580165975	1.14476979402	0.831743648634	1.37392732405	1.14025503437	1.27428558523	0.688808689098	0.200025166314	0.46383171251	0.570990240325	0.395148952933	0.7471588347	0.591104676288	1.16292027213	0.792139209111	2.99428925886	2.55928961124	0.750939083852	0.526210942318	0.245695207849	0.298685010108	1.3361386041
Dream Theater	1	420	0.379927362232	0.75944772842	1.13276040318	-0.110136794965	1.11659475098	0.691724544497	0.682848932826	0.457975653933	-0.0937514560795	0.514855030545	0.646800934754	1.01447463118	0.491421733746	0.600258859792	0.47814379373	0.552051400762	0.371286361176	0.308032181547	0.0429869370342	0.166242503387	0.0966044437823	0.142866924107	0.204589744929	0.832795218191	0.269583630296	0.592470629822	1.13014557003	0.801324338848	1.14250479274	0.885394523648	1.31420014924	0.510663637091	0.236724545707	0.445765885964	0.72779887241	0.185937930707	0.860006291133	0.463418819969	1.12360053285	0.612222753841	2.8192216802	2.30138267521	0.647896750558	0.601941285182	-0.0307514188377	-0.0219427897474	1.17667988504
Dream Theater	1	422	0.15427381097	0.535622072358	0.86946795426	-0.580500845206	0.75659194872	0.421798885565	0.511928961502	0.19779726216	-0.286241267953	0.249482033349	0.609037747103	0.732158477664	0.399363572998	0.339621089508	0.27241294009	0.404836389159	0.104625693821	0.168975013603	-0.16759434794	0.0316457134955	-0.130883300846	-0.0777458741268	-0.0357687029475	0.662056557389	-0.0784973875253	0.417432334568	0.844010324609	0.583722550013	0.699028205496	0.48769276521	1.18392419553	0.311148335292	0.115846050912	0.223179895108	0.90928988113	-0.0642862542483	0.864347615933	0.268539691077	1.09999788682	0.310933597802	2.00309371304	1.46036776442	0.473645276918	0.63942824682	-0.30260823579	-0.344151449778	0.788806761022
Dream Theater	1	424	-0.151302015562	0.260715206726	0.544552967996	-1.08403152218	0.0875137441996	-0.0284532352225	0.212547970715	-0.089152365073	-0.381530795076	-0.0599198362053	0.40502084669	0.296923441535	0.22978284683	0.0726159593704	0.0202009667542	0.206628405958	-0.200625782154	-0.000740119439626	-0.348624899465	-0.103562065953	-0.318804395311	-0.237406444759	-0.292102004791	0.39293830303	-0.409057323337	0.186430384416	0.331967181048	0.215115677594	0.125512614587	-0.0101131595641	0.890584121754	0.0514113480537	-0.131595773727	-0.146391991024	1.00875089868	-0.37746075262	0.75575560019	0.017243470869	1.03814361009	-0.0806324643743	0.831110443901	0.291463656213	0.201835558178	0.591789360939	-0.639227556992	-0.67922664907	0.208969845052
Dream Theater	1	426	-0.442356126339	-0.0602611591906	0.273925402521	-1.50746855838	-0.629852549432	-0.4861939948	-0.126017581438	-0.30421888799	-0.317833088234	-0.348911794329	0.11111977553	-0.200724830165	0.0150869881577	-0.12183248941	-0.222026375689	0.0285534000342	-0.452058593191	-0.159786235821	-0.436632785962	-0.193862570938	-0.371438685829	-0.224371390052	-0.476846839122	0.1052968075	-0.611067796367	-0.00789338163603	-0.247233843236	-0.20273524088	-0.421802634627	-0.495300884844	0.469339721429	-0.265002635799	-0.36768715324	-0.489042157947	1.01244688624	-0.663474228046	0.594592862555	-0.227192681828	0.941864455362	-0.450947210172	-0.282382910983	-0.824859553306	-0.0893332391552	0.47932979277	-1.02014224407	-0.941923889095	-0.400842918403
Dream Theater	1	428	-0.629582759211	-0.415537664382	0.120986226815	-1.73514221862	-1.12447523487	-0.791282639853	-0.377939444275	-0.370526363714	-0.116204721748	-0.524987193261	-0.174035639744	-0.625627094051	-0.20655086475	-0.209856102962	-0.405163829433	-0.0846800088339	-0.578559004729	-0.260178690053	-0.404504057559	-0.213185273072	-0.249905132011	0.00177043551147	-0.510706053722	-0.0961436368048	-0.612455762001	-0.0638092707017	-0.69280006212	-0.544664366136	-0.799918354206	-0.839496205164	0.00554975830186	-0.572016535324	-0.463526055735	-0.658363558741	0.992302215538	-0.801084820554	0.482443155175	-0.380717376291	0.865499807358	-0.670512647978	-0.996822378487	-1.59024881569	-0.281777499368	0.357644831664	-1.3543543055	-1.02051846119	-0.833097548322
Dream Theater	1	430	-0.684593121323	-0.773984114697	0.0868145913682	-1.71131666458	-1.27773568605	-0.895842809482	-0.467118035771	-0.284379814753	0.139692248147	-0.552512938989	-0.339336421007	-0.854878926005	-0.386695581222	-0.211995914828	-0.514354177968	-0.148110577297	-0.571287829013	-0.280969384268	-0.283112436133	-0.176887751399	0.0052971827527	0.382081606688	-0.401249151657	-0.157332300969	-0.435099200178	0.0567102096983	-0.872394074526	-0.719504990118	-0.941291038662	-0.95941344772	-0.374591110291	-0.782247768111	-0.396107757173	-0.63186455361	1.00809935698	-0.743585760961	0.48974644161	-0.392524333769	0.850798339986	-0.671499114127	-1.17867153471	-1.91111960884	-0.305671719308	0.266415557037	-1.54294659581	-0.877910153283	-0.945398883578
Dream Theater	1	432	-0.633596563226	-1.06103928084	0.148087237439	-1.45842187585	-1.12729307334	-0.840374621413	-0.415800098359	-0.107197279829	0.33965096281	-0.474172443177	-0.323861685628	-0.861424845063	-0.474182661881	-0.167579255956	-0.550949744156	-0.19892945998	-0.465861491427	-0.23280996898	-0.137687197506	-0.127835429475	0.294903674455	0.776876497987	-0.236238248426	-0.102404236153	-0.181114931345	0.29551567705	-0.77420908969	-0.698840634746	-0.847846547234	-0.83768065167	-0.556555383061	-0.836743276547	-0.22939119768	-0.471341074581	1.05429304436	-0.53631489916	0.617333731167	-0.265846781977	0.899841280256	-0.467022910292	-0.899007577697	-1.85652934883	-0.1624069646	0.207031522808	-1.54310382988	-0.577102970561	-0.713999238842
Dream Theater	1	434	-0.493451843747	-1.16634965446	0.29692663143	-1.04460574643	-0.76353272532	-0.665832691354	-0.300682061424	0.0973160448973	0.409182764803	-0.340278847401	-0.153242320652	-0.718791886992	-0.436578715762	-0.0951564920502	-0.496955442279	-0.233907196209	-0.294183939123	-0.132586846944	-0.0176054929333	-0.0963012732224	0.512896271932	1.03996464843	-0.0944678461398	0.0215068619172	0.045060918889	0.554025661007	-0.467754279554	-0.504675382835	-0.550530690932	-0.506937461833	-0.489494115455	-0.720594312103	-0.017182929716	-0.228376487133	1.10737343245	-0.251005090083	0.830387376897	-0.0338616124479	1.00532098232	-0.105313205756	-0.333187944047	-1.52401490539	0.117954062093	0.173131359494	-1.38815831934	-0.214816324301	-0.201328720037
Dream Theater	1	436	-0.240742810605	-1.00218464774	0.540071509888	-0.53952194565	-0.253842745998	-0.379692114374	-0.168331934463	0.31178567962	0.35949693911	-0.149904394648	0.104868009742	-0.510012174219	-0.27767294668	0.00451847245707	-0.318960104764	-0.206434274972	-0.0659225668516	0.0135772542278	0.070816340104	-0.0789293907934	0.596839332636	1.09597226825	0.0196950618979	0.204562596251	0.206338438029	0.779809025901	-0.0505268852209	-0.193432206004	-0.0933150320037	-0.0346995098014	-0.198188376164	-0.453974719681	0.240169510686	0.0775210128182	1.17460870446	0.0650022626505	1.0964648905	0.263061042666	1.17096336828	0.366258016297	0.341930653929	-0.967955316207	0.503449192795	0.189546923221	-1.15431920613	0.144311010824	0.496939829673
Dream Theater	1	438	0.137162810786	-0.579709518547	0.862601447098	-0.018026874656	0.344386720424	-7.81175613913e-05	-0.00933289155147	0.543131487521	0.266961450164	0.115043175898	0.390075946169	-0.274985902273	-0.0422368676325	0.120131088133	-0.0178609332163	-0.0871665581802	0.20085675668	0.195261645309	0.144261133574	-0.0578787751172	0.546447364595	0.961314459728	0.140173928399	0.450470516434	0.319980298615	0.982638885082	0.359539054972	0.142943319003	0.44707609461	0.477127898765	0.231651008052	-0.0881821297492	0.537638071913	0.408775204138	1.2636687172	0.373280730128	1.37045712727	0.564093657595	1.3871460226	0.875995083978	0.986128096571	-0.252067518461	0.92595168325	0.294782312481	-0.923852841139	0.453427587404	1.25241632885
Dream Theater	1	440	0.581827371292	-0.0322632512274	1.20326671656	0.400495317605	0.94066489747	0.408056558927	0.188161907784	0.762161157782	0.207336216875	0.423730765124	0.643748914728	-0.052051693332	0.198655352337	0.22863183224	0.340305061506	0.0989090808616	0.451574095934	0.379216483947	0.208349520315	-0.0266540044454	0.408130309568	0.716874403507	0.258542960039	0.712122921887	0.388215918962	1.17576564594	0.631522028877	0.392488937952	0.951330894177	0.903716246143	0.670394129215	0.287888649405	0.811859014432	0.695711859691	1.33791048871	0.612167956375	1.57591939106	0.772744106893	1.61017644795	1.29302581104	1.49017606829	0.480104452332	1.25571771914	0.485770528336	-0.779316704019	0.635338604502	1.88701368576
Dream Theater	1	442	0.973166295043	0.446124647488	1.47237300845	0.56622792015	1.42129894625	0.763461830601	0.381892696549	0.889482065313	0.220848844186	0.702056227506	0.804978099575	0.100316090465	0.383112467967	0.323807431688	0.657205765097	0.304694850002	0.619977088085	0.525684069332	0.253972839045	0.0130458751892	0.245412790967	0.469369715326	0.310939236717	0.898770195923	0.370445076799	1.33427197831	0.676136871147	0.474388631615	1.29271335432	1.13484614342	0.97071971564	0.553605457905	0.985251730492	0.890109805112	1.34002914657	0.709754728116	1.64185236677	0.791100696423	1.78169666678	1.46659252914	1.78297737247	1.03939710372	1.36190989288	0.69984898015	-0.796953945683	0.597810105067	2.22349100433
Dream Theater	1	444	1.18393877121	0.693790039593	1.5944263344	0.393574333249	1.70368888081	1.01337331457	0.485446385094	0.852290083603	0.316083111011	0.898325416471	0.849417327077	0.159339808807	0.488820172159	0.420556118538	0.854958088452	0.496889267385	0.672700868026	0.620342576736	0.275567392958	0.0666125046433	0.109696162418	0.305767705379	0.241086771267	0.950001416553	0.223939125043	1.41364711703	0.497805475753	0.38159832022	1.38886301641	1.11175330007	1.011976904	0.593965851271	1.03342805189	0.985184418455	1.24438073801	0.629520543097	1.55132847985	0.583888184229	1.85274627258	1.32484662847	1.84628135818	1.29888891345	1.20145174772	0.844834761233	-1.01208426318	0.303808554063	2.18180376157
Dream Theater	1	446	1.12762588934	0.644894852356	1.53707318823	-0.0620964061526	1.75502419012	1.12751873753	0.428096938886	0.642424057681	0.461995378335	1.0040269013	0.811062059568	0.173078702926	0.529036901412	0.514369713136	0.887140353154	0.634212648726	0.607452221574	0.666814316772	0.270966693261	0.135099610335	0.0148203489445	0.24015322953	0.0428616894881	0.864542769411	-0.0604790296609	1.37391063999	0.183157560889	0.174884988505	1.22295949266	0.837481776776	0.74815198657	0.355406099962	0.958808958381	0.951443776481	1.05804118574	0.393313263619	1.32918654643	0.202155310236	1.77724493861	0.926070123549	1.69951003705	1.25515604519	0.822376951175	0.829481702178	-1.39267904681	-0.198806849694	1.80880848209
Dream Theater	1	448	0.802492924691	0.354902960057	1.31090848237	-0.632304515642	1.56531233264	1.07785928143	0.203219989525	0.310503676482	0.57257073201	1.00357678528	0.735868113733	0.207859515857	0.524125242695	0.555547211654	0.72837641071	0.643881958118	0.421252294008	0.644833580166	0.225405058749	0.18775195405	-0.0685919774232	0.197085772849	-0.260757322213	0.655388230486	-0.465275037046	1.17368259118	-0.148790920039	-0.0513482621678	0.838364616904	0.373931051565	0.239570725187	-0.114687185494	0.727833619773	0.709294036214	0.781521326091	0.0649381998564	0.988459030807	-0.254760225127	1.49866869988	0.406203081899	1.37686448918	1.00487745436	0.294729094133	0.58224578738	-1.85336129389	-0.812698975309	1.21206707046
Dream Theater	1	450	0.326554172958	-0.0166273408621	0.954504944029	-1.12589424537	1.15239697476	0.868456745756	-0.122605616803	-0.0758966994424	0.545260887855	0.851784630471	0.620518070004	0.278647181519	0.481763385645	0.488327328149	0.399360053133	0.4757933581	0.121795304293	0.50918844974	0.120992389064	0.172589147967	-0.177841663525	0.0778536809792	-0.633313621293	0.328084962785	-0.941483263421	0.783261787966	-0.384625990555	-0.201197462632	0.333004140319	-0.161031999373	-0.352077211715	-0.669483527425	0.313197359487	0.235421490359	0.396484000421	-0.275993850086	0.515166513186	-0.687193860214	0.969162792392	-0.111428773729	0.93953100481	0.69135627902	-0.321917620081	0.0839022950438	-2.27969453765	-1.42366559309	0.490622168358
Dream Theater	1	452	-0.0927539332829	-0.282434656463	0.516655464233	-1.39624829351	0.604656023283	0.576504910636	-0.430781502997	-0.444833405922	0.34715615635	0.532644429829	0.420400572243	0.345684696167	0.398410665986	0.309530430739	0.00411141652901	0.183247746208	-0.224328983146	0.254483435294	-0.0287179915627	0.0720089281663	-0.305389343198	-0.137652488717	-0.992497673687	-0.0707320992316	-1.37462358194	0.24255808919	-0.447642591627	-0.212313845224	-0.161753955046	-0.617842386068	-0.829391191676	-1.11153771244	-0.202190093124	-0.326903203794	-0.0978328346897	-0.549306786699	-0.0863510192323	-1.01161173946	0.201676638825	-0.553793654878	0.48651176719	0.453261220537	-0.950226668867	-0.589103499949	-2.53544536996	-1.90031317369	-0.270768981095
Dream Theater	1	454	-0.279722298115	-0.336113040893	0.0322146688254	-1.37277357915	0.0640214062971	0.317224204217	-0.594697665665	-0.708719440771	0.0570478005922	0.113451659297	0.117115655906	0.358852872253	0.268814002914	0.076248711132	-0.301379936691	-0.0923768592501	-0.49370186362	-0.0397125388665	-0.169120622107	-0.0649481002768	-0.391954262775	-0.369208669926	-1.20122738082	-0.426501427646	-1.60025667609	-0.317816674305	-0.340933402474	-0.0975183458805	-0.536403452353	-0.874003458661	-1.07189088718	-1.27990885481	-0.640468585783	-0.736004293886	-0.643878536364	-0.688864416989	-0.752383814191	-1.17331363214	-0.687262406853	-0.878889461952	0.0897021776665	0.354423145685	-1.48308172292	-1.2632362346	-2.48571299731	-2.1084549222	-0.983390499735
Dream Theater	1	456	-0.220280796183	-0.21969583304	-0.496568233358	-1.0853779842	-0.36650312908	0.150262043334	-0.542688946084	-0.787208336864	-0.185879095241	-0.2866212542	-0.246598311416	0.283798318025	0.0893476584275	-0.134665654034	-0.414116305332	-0.237710464066	-0.583557659295	-0.261642979158	-0.239109774679	-0.16072115159	-0.384564436303	-0.522728356793	-1.14818502129	-0.631892650267	-1.50942852447	-0.763539459131	-0.168049499848	0.0414205027468	-0.752983122852	-0.892417761481	-1.11394958038	-1.13811092195	-0.879592413914	-0.848816698014	-1.13710376858	-0.665683770731	-1.38246474224	-1.1833132023	-1.49952714929	-1.05695367657	-0.309506635831	0.311684643154	-1.82551228336	-1.74993395516	-2.0648877888	-1.96808426922	-1.56657166382
Dream Theater	1	458	-0.0670401541388	-0.0879336589302	-1.08172436755	-0.66684114907	-0.670566584213	0.0422023406398	-0.313911732652	-0.667670758732	-0.279078794903	-0.57124024321	-0.602716975369	0.103568804484	-0.139621302086	-0.273360802707	-0.360112245169	-0.256492085992	-0.484264679155	-0.367004406786	-0.213192227666	-0.174588757406	-0.298618264851	-0.581241262903	-0.85337586175	-0.688661474933	-1.15134697249	-1.07141797573	-0.0747288001104	0.0705193833272	-0.839004362401	-0.731900616366	-1.10594836843	-0.800886204448	-0.949765110512	-0.724676351446	-1.48811948149	-0.502908604378	-1.89412909439	-1.12850393912	-2.05029418808	-1.07946101091	-0.884099088753	0.120932384731	-1.942176792	-1.95783026139	-1.34172823611	-1.50676328267	-1.97458999284
Dream Theater	1	460	0.00470859469898	-0.0797812091365	-1.69355845713	-0.287433461819	-0.862372170025	-0.0668304618468	-0.0564020562303	-0.435829132908	-0.223108843685	-0.705534898572	-0.902002657464	-0.159767763522	-0.396930438353	-0.343796837878	-0.253458808236	-0.240873853923	-0.273100662881	-0.407829806232	-0.11545260302	-0.126359643993	-0.213171236208	-0.606848857047	-0.471415837601	-0.703970560621	-0.712890663274	-1.32843268913	-0.132206527678	-0.0682254471044	-0.83994589708	-0.500961194912	-1.17738915453	-0.462777673471	-0.954531634807	-0.529682354929	-1.67164698568	-0.260443837308	-2.24091399212	-1.10080284296	-2.26307143501	-0.968899271548	-1.7285572015	-0.367124428071	-1.85985383148	-1.92407048919	-0.501290754965	-0.851663711346	-2.19680515991
Dream Theater	1	462	-0.0537864152306	-0.203662410641	-2.21694437103	-0.0359591990782	-0.928379418163	-0.183753421371	0.0623484536898	-0.229386038989	-0.110149973373	-0.703736343498	-1.11508374518	-0.413521488277	-0.621587496475	-0.38822402466	-0.179221883331	-0.268567178413	-0.0453593658387	-0.459796530305	-0.000871578024461	-0.0661022400652	-0.19691805812	-0.667728617795	-0.16609311735	-0.776699610842	-0.372105053063	-1.60591991626	-0.273977888566	-0.294473184106	-0.780497393165	-0.287785585976	-1.31993998745	-0.266665236111	-0.925430740162	-0.364718332911	-1.71732738831	0.00251523924739	-2.39261981923	-1.10217765364	-2.18234868074	-0.763130616899	-2.67539128108	-1.05781420264	-1.63141647769	-1.74186421999	0.263431907658	-0.16149563722	-2.23405836651
Dream Theater	1	464	-0.15553555315	-0.34843962121	-2.47691444451	0.14690942055	-0.857571023679	-0.270656950599	-0.0211110022141	-0.146848070471	-0.0438496209283	-0.597429868317	-1.21707525977	-0.528659456945	-0.731908615201	-0.432815958982	-0.12876819149	-0.335183477247	0.146409063772	-0.535924270599	0.0821964921572	-0.027940601089	-0.236928748801	-0.764092677273	0.0205023405014	-0.8981121623	-0.157645947213	-1.85112548311	-0.360250310058	-0.450212537027	-0.657765427489	-0.116371261164	-1.39742893066	-0.214799590865	-0.794608688645	-0.206838301266	-1.66728604896	0.249661098287	-2.32901762592	-1.03861868739	-1.91164371743	-0.494475787862	-3.3425544397	-1.6218084309	-1.30252913323	-1.47859371241	0.855315506905	0.444725509498	-2.08656392664
Dream Theater	1	466	-0.190371715308	-0.403232732694	-2.34316132169	0.388664350358	-0.69951927004	-0.310432453366	-0.222722473644	-0.187900052324	-0.0595353734712	-0.41600323888	-1.19210862578	-0.445841818809	-0.685878347506	-0.454870813685	-0.0509824874206	-0.380124112605	0.295888920848	-0.58093697444	0.120779264362	-0.00984745335027	-0.250399537455	-0.820186988249	0.163300945481	-0.967668057541	0.0383489355867	-1.91929450065	-0.307638894266	-0.435682792143	-0.466359144577	0.0348686907173	-1.27608729072	-0.203149901117	-0.511403259513	-0.00392814881675	-1.54735856092	0.454436482399	-2.06243442879	-0.823136321748	-1.5527836973	-0.197231680744	-3.39563492275	-1.73563129662	-0.913014971423	-1.16362573949	1.27263997356	0.903687782224	-1.77018911582
Dream Theater	1	468	-0.129515282389	-0.353562867428	-1.84413222447	0.717170631519	-0.546033788836	-0.326986463642	-0.392830028961	-0.271857052662	-0.113518188044	-0.193372043785	-1.05077661742	-0.237090541606	-0.52186670362	-0.41575251471	0.0588862213601	-0.361568311287	0.403458371007	-0.54093296224	0.13122290255	0.00741422687667	-0.174846526319	-0.756846149554	0.326744281684	-0.89860912835	0.299571079883	-1.71463995102	-0.155566036106	-0.286694974869	-0.237850849933	0.171931055429	-0.953682259728	-0.142811236385	-0.147919082734	0.215586507532	-1.36545461908	0.58001184598	-1.6552416371	-0.481493153889	-1.18374506722	0.071758071188	-2.80136723619	-1.3454435885	-0.522187901271	-0.82492176681	1.52084516097	1.17209690151	-1.34242163804
Dream Theater	1	470	-0.0304589361057	-0.262399160879	-1.17809078008	0.995380863006	-0.449504820609	-0.339374341946	-0.436231327509	-0.311194375304	-0.140786924666	0.0165733331068	-0.834138348738	-0.0406191611759	-0.329675277077	-0.314386483445	0.147257352892	-0.291469913322	0.450033101544	-0.421461530382	0.129403745137	0.0298074324355	-0.0362227607837	-0.573694385702	0.474223859429	-0.699194032182	0.563532271431	-1.29095641013	-0.0122461804886	-0.120896547514	-0.0443607658169	0.258160496437	-0.562522315654	-0.0384935316178	0.142203103352	0.355663781261	-1.12433283158	0.591867807242	-1.2022108205	-0.144282475934	-0.853145888169	0.245706506787	-1.85713131064	-0.706168324255	-0.208659330966	-0.509769217319	1.55956509781	1.21083923072	-0.899521095055
Dream Theater	1	472	0.037003252429	-0.18562150198	-0.587873370846	1.05244319421	-0.385621678484	-0.329772962018	-0.359751803412	-0.273937856963	-0.11685469537	0.152410260793	-0.595433509504	0.0572226154229	-0.181410780875	-0.192408017449	0.167962886733	-0.206842035561	0.416038098546	-0.275685910302	0.116157647786	0.045412954726	0.0823677080175	-0.349788340949	0.518997334167	-0.454366048472	0.687561902614	-0.811457900167	0.0515090951933	-0.0234707249362	0.0562713835648	0.258695619133	-0.251480371655	0.0473806141625	0.259667920108	0.358293502665	-0.838918248938	0.493589384143	-0.789065455173	0.0659972052123	-0.578680805342	0.292837593334	-0.968879610338	-0.161181709981	-0.0250253740247	-0.266169745403	1.35926863366	1.02844206311	-0.53177717391
Piazzolla	1	2	0.316567894141	0.694926649655	0.41632534798	0.641246575939	0.609381598851	0.279238704865	1.00598684354	0.849452419093	0.315326995018	0.570185403969	0.738684882589	0.774726327151	0.351237992702	0.223508648879	0.548425600671	0.410971493332	0.281203407881	0.277575317163	0.15470897679	0.104444152379	0.220107832885	0.130412683022	0.662563641986	0.363330150718	0.728135793022	0.10907757893	0.717903427941	1.07586351696	0.520059973248	0.646073863418	0.299547179632	0.54806123894	0.468515983275	0.587249464557	1.69244528622	0.61173691333	-0.152376041617	0.0506572204563	1.70203807967	0.66742710211	-0.563191644165	0.442261622657	1.4655923195	0.94199572492	1.39516442298	1.04478641417	1.2961177571
Piazzolla	1	4	0.181005545008	0.732886795379	0.398043681659	0.45346904471	0.0270550469918	-0.0923585264688	1.10618003209	0.894252536745	0.2956781156	0.631838844994	0.769880826352	0.840323306428	0.25747674208	0.0785387889562	0.482557947807	0.367889146925	0.22388635772	0.206459784364	0.154226734134	0.0494567112758	0.176291976521	0.0913588846069	0.579894180796	0.286864743497	0.644444612679	-0.100623011661	0.635565263674	1.12080047329	0.411519107389	0.541476922487	0.0436358097144	0.309031755054	-0.00384662798932	0.00247620202173	1.86003813922	0.623756378839	-0.323854640358	-0.113034442293	1.8064811306	0.675114260864	-1.10300528914	-0.0942509213578	1.26773424062	0.946147195728	1.41897275347	0.89361090853	1.11472670565
Piazzolla	1	6	-0.0614426920662	0.649018032001	0.23334539139	0.0597326936512	-0.761621674609	-0.542415264973	1.03656696947	0.797388143454	0.162843772895	0.618493433003	0.646625780908	0.687460337404	0.0589310020121	-0.159787718414	0.335491699484	0.268139904733	0.101829021985	0.0915249733226	0.133813069885	-0.0175254356584	0.08009549339	0.0203711517951	0.3657875729	0.165674965225	0.383295272678	-0.335273506763	0.408596674977	0.952217034687	0.142980074325	0.275800450023	-0.300558921041	-0.0841246726318	-0.602082420764	-0.747080736283	1.6645433301	0.498899097311	-0.423764946046	-0.295419256063	1.50375195717	0.500326152088	-1.61460131623	-0.855577003223	0.721128079223	0.722452095254	1.12910334163	0.435901894402	0.655370625499
Piazzolla	1	8	-0.301838515637	0.482187231785	-0.10042073963	-0.478835707811	-1.40222259116	-0.844420799932	0.872581155979	0.637618452228	-0.0471942103246	0.552943888364	0.437048932538	0.376011187535	-0.17073537006	-0.393623424698	0.191048697468	0.17225305589	-0.0458958814791	0.0118434822346	0.102748492452	-0.0541361965102	-0.0408964560613	-0.0477314628082	0.111412931778	0.0775100524137	0.0159667975735	-0.47623384576	0.156057030799	0.642647048921	-0.199906455775	-0.0585808571793	-0.599026823136	-0.48004325999	-1.02557142304	-1.30807428245	1.17942910117	0.262981803749	-0.357267765035	-0.407514548665	0.89816647512	0.176756301817	-1.88579010818	-1.53288541146	0.0865417525316	0.323616802615	0.614074111715	-0.175109555112	0.129198379581
Piazzolla	1	10	-0.438298991601	0.286285399692	-0.556289071747	-1.09333209645	-1.66961928079	-0.878288804717	0.717023736984	0.496882291634	-0.272420921785	0.444469489319	0.257819393776	0.0823456558936	-0.339982335678	-0.525075571761	0.0891296326651	0.10563023047	-0.190460352702	0.0146630260831	0.0591822810011	-0.0431564710163	-0.160064110936	-0.0847194155796	-0.120883618737	0.0432452966054	-0.387589059036	-0.488995794587	-0.0250682975639	0.288433529531	-0.514325634872	-0.372181684835	-0.800046437246	-0.777174072527	-1.10915109859	-1.4912551632	0.590259484067	-0.0314534505381	-0.123294392478	-0.405865643778	0.223940548787	-0.204929596855	-1.84762930605	-1.89496725131	-0.394478414293	-0.153306583618	0.000514840146381	-0.739596023588	-0.292414879342
Piazzolla	1	12	-0.452949314013	0.102020134765	-0.986284703648	-1.66872549239	-1.57765490417	-0.690207414941	0.617781637249	0.396397438936	-0.460005050492	0.296375464805	0.188430883268	-0.0352453921151	-0.385216616534	-0.506963544827	0.0155815746146	0.0623703756093	-0.306010433298	0.086746842752	0.00475102760022	0.00405884570235	-0.247270208061	-0.0762788616278	-0.309987894556	0.0271810050834	-0.762962409663	-0.42494320538	-0.0939572091783	-0.0236981884542	-0.711368831577	-0.592180418485	-0.926267796123	-0.951754733969	-0.895239362891	-1.34577756842	0.0870831543752	-0.310884456537	0.200814632147	-0.303006211989	-0.283483325363	-0.527995633197	-1.58117269469	-1.90073853506	-0.635077700241	-0.589221947615	-0.589636475337	-1.10395057436	-0.547560929867
Piazzolla	1	14	-0.398583385625	-0.0514827380369	-1.19250906995	-2.01365786538	-1.23457393859	-0.391969466045	0.55313921828	0.309886379714	-0.561127020062	0.14577895882	0.214955499588	0.0389108717153	-0.29537747845	-0.353015935192	-0.0407082363606	0.054223034539	-0.349566770746	0.184450504345	-0.035284120207	0.0723182506656	-0.264070864832	-0.00965163642015	-0.424111347903	0.0138174515191	-1.02023941122	-0.326842516763	-0.0125919657679	-0.196238612247	-0.709738658303	-0.631949802148	-0.957696562001	-0.986267123972	-0.493165630001	-0.984712493336	-0.206576149499	-0.484924526578	0.549941404409	-0.118913832035	-0.47611790577	-0.67977220973	-1.15809945382	-1.58582566866	-0.633340054472	-0.838576362291	-1.00601812732	-1.17162102015	-0.599551399858
Piazzolla	1	16	-0.309816213439	-0.162110828671	-1.03785951906	-1.92712944853	-0.66160764005	-0.0401311396545	0.492409107471	0.23112697064	-0.518642398617	0.067952370984	0.266794968603	0.199177061475	-0.101914086998	-0.120287918788	-0.0459857297861	0.125827691349	-0.273911501801	0.280689479471	-0.0224093987453	0.158259294783	-0.17932004559	0.12797637552	-0.396267394026	0.0589780335717	-1.0509238801	-0.165435641182	0.274373849948	-0.131572300127	-0.45189341582	-0.412627139301	-0.782625033071	-0.829224900119	0.0639359110872	-0.42148105595	-0.239577068538	-0.473472347356	0.923078611753	0.157657870248	-0.322951909608	-0.587926265075	-0.530501096149	-0.922754353963	-0.367842040168	-0.757862849821	-1.06869135817	-0.889277728304	-0.372672946982
Piazzolla	1	18	-0.155141373125	-0.208738380438	-0.509873988263	-1.30871409416	0.206052123452	0.374313319797	0.455517168887	0.2104785266	-0.290826927659	0.12623251973	0.30328644008	0.343535500518	0.150235687627	0.124230050604	0.0548552470771	0.313932445854	-0.0661162571346	0.383358811373	0.0621575455308	0.26285613435	0.0100791820486	0.333934715037	-0.16401649659	0.250493925346	-0.778505603685	0.126327656784	0.768652231595	0.194085683178	0.0459255935206	0.062189061271	-0.291504185454	-0.443822240082	0.803963272241	0.396076605843	-0.0107727919392	-0.246150562308	1.33791053811	0.545325358682	0.103676241837	-0.25097377222	0.382229478786	0.128156419813	0.184111647263	-0.282459278704	-0.660512192493	-0.266410281873	0.186692614732
Piazzolla	1	20	0.0990386234008	-0.174547809813	0.304318214796	-0.211456044679	1.36640372129	0.848179590013	0.494988810237	0.310547839803	0.105996685029	0.320803356041	0.349668501851	0.447443620162	0.418790834056	0.3354355327	0.275787675747	0.59664741218	0.22631694152	0.511013532931	0.197747502065	0.37759647516	0.272052094208	0.579566285146	0.269480860311	0.615075229391	-0.210408815505	0.568699426033	1.34837927038	0.674910806093	0.668339084727	0.674724470217	0.498090530138	0.12733273737	1.69568261344	1.43192926884	0.427137735605	0.151465935805	1.75306747388	1.01146247139	0.668553938466	0.256643031318	1.51958450479	1.44521232603	0.959855650825	0.511126312265	0.167596507805	0.592690882492	1.00824619543
Piazzolla	1	22	0.401136939212	-0.0750870329429	1.26664519134	1.17798093499	2.64815204677	1.31684765997	0.61922663979	0.526491298246	0.581610528277	0.588546181172	0.456870261453	0.529052456657	0.658749034548	0.496304964623	0.551964198471	0.881777075763	0.509426744786	0.651985032021	0.334614279558	0.479963787168	0.547052136458	0.815301060947	0.808827761114	1.06216077157	0.543388142232	1.08349227837	1.8002301233	1.11321479593	1.24141510114	1.24752788538	1.41632594677	0.760783223381	2.57894883204	2.48346875808	0.942918935071	0.600421200771	2.05632096979	1.45407944266	1.21338323015	0.804291809849	2.63361693547	2.70020748813	1.77794840247	1.41813161004	1.19352016772	1.49642806697	1.87600441362
Piazzolla	1	24	0.630827929024	0.0409037668317	2.20150181613	2.58991019111	3.76460527155	1.68028306594	0.748317231027	0.75709772376	1.00238735835	0.84244294841	0.641771549407	0.587749126682	0.817852450515	0.599018818093	0.763979877143	1.04715647017	0.692567332342	0.749413168755	0.421595110663	0.537627743863	0.767657817019	0.984037065181	1.29466549174	1.42070495244	1.29982317906	1.5183717056	1.93799011841	1.32575522311	1.61175411879	1.62856671211	2.2213966445	1.30752865296	3.21930524123	3.26069417941	1.3453620266	0.94961916922	2.13365162547	1.75216982709	1.58407462996	1.24351975584	3.42653200579	3.53222188971	2.39144972023	2.18477930749	2.13133605787	2.22943122781	2.50762127716
Piazzolla	1	26	0.69883017422	0.121092235712	2.90421047658	3.73786811405	4.44650947174	1.84886495022	0.758562679008	0.861214221245	1.25153122004	1.00548574436	0.856494490935	0.602139527385	0.853386743962	0.630610463535	0.806822864835	1.00992164575	0.734440513782	0.731363950164	0.429326432531	0.519115704542	0.884808946031	1.04014072769	1.57426679923	1.54244257801	1.87492070255	1.72951150881	1.71263482876	1.2403966184	1.70708990465	1.74485256821	2.70803360675	1.65326853326	3.43028816537	3.53948716688	1.46895605444	1.08791292426	1.95033724774	1.83664497997	1.66720916124	1.4617611156	3.73223193215	3.77441197371	2.59602944125	2.60627618727	2.76215689921	2.64139603891	2.68482481021
Piazzolla	1	28	0.611980874949	0.139064914231	3.20216093231	4.40485945179	4.55093604304	1.76919049378	0.579390197819	0.754616338822	1.27965174316	1.02793610764	0.998513345729	0.571285361568	0.760534563598	0.586806592031	0.656677182504	0.782641931821	0.655201989393	0.569225307019	0.36043493958	0.414630028198	0.886648639336	0.972904508806	1.5844398842	1.39674987364	2.17253791204	1.67016633638	1.23374529775	0.924367243456	1.55094431969	1.61580569869	2.78842334227	1.75804576705	3.16879933594	3.27042298492	1.26129272372	1.0029834992	1.57509286655	1.72343992061	1.43513058637	1.42579724661	3.58720831566	3.53351579517	2.33655228227	2.60347323261	3.01300800929	2.70447718431	2.36755471756
Piazzolla	1	30	0.458445892525	0.103632432437	3.04727798029	4.51787062691	4.11468420811	1.44592084503	0.251872359768	0.467596524098	1.11603642106	0.904251285998	0.958904842884	0.522214184045	0.582681774917	0.498580568517	0.392012928328	0.476572407499	0.522171059887	0.319339358553	0.249187681864	0.25666871118	0.797292096938	0.819539308335	1.39635785815	1.0932893102	2.2369541193	1.42628333024	0.690688531438	0.528399758972	1.23993495966	1.33560374333	2.52114935837	1.66781301	2.55128655672	2.59470913404	0.800325130999	0.778802577511	1.13295716516	1.49188677904	0.958785518995	1.18253914889	3.1660025106	3.07775197429	1.73627201978	2.24268131437	2.9550275602	2.49751575279	1.71504196321
Piazzolla	1	32	0.347063822675	0.0426901693695	2.54842101157	4.15497021165	3.33623104154	0.95535930937	-0.104012919122	0.120602360453	0.84588031153	0.6817719084	0.689110060627	0.468086888199	0.387328204405	0.425671803516	0.147999628712	0.237828949098	0.419171629015	0.101015602028	0.147972792613	0.112255432369	0.658343638829	0.648635568696	1.17062765921	0.811048643413	2.21209105971	1.16211575179	0.234819391201	0.185177827469	0.898172237844	1.02288068684	2.06336937695	1.47974055556	1.78620077366	1.76948396393	0.249684784605	0.539502110248	0.729114508697	1.23086916273	0.374856161085	0.82951233327	2.6565142566	2.63426105304	1.01385870699	1.68215290554	2.7218994691	2.13223698444	0.977914688962
Piazzolla	1	34	0.335219836126	-0.0264192866368	1.90198639079	3.48114154606	2.48129577432	0.423966839168	-0.374586251645	-0.155799581564	0.56974417701	0.438408224023	0.251974489313	0.38936407512	0.225859972751	0.404498647246	0.0304360256243	0.151967438053	0.403148259955	0.0138331232475	0.0996360742909	0.0400487662995	0.508935017132	0.516285557557	1.0381646111	0.674471921502	2.22070980639	1.00582393591	-0.0931887164123	-0.0614539479401	0.621471362474	0.755047962576	1.56271374043	1.27272409407	1.06720122237	1.0370096933	-0.204537923491	0.391774765193	0.40748424103	0.994395822446	-0.164524847937	0.488406826024	2.15415086752	2.24551237353	0.350344797847	1.08451774734	2.40025463177	1.68503627229	0.33633232638
Piazzolla	1	36	0.387901276532	-0.108632405151	1.28684663426	2.67660434667	1.76418978994	-0.0152139187704	-0.51397449548	-0.300190644825	0.355296606765	0.238640358773	-0.184666010238	0.275613301586	0.114324619203	0.410619109047	0.0570630397471	0.191904135645	0.473744881947	0.0632549818183	0.112313381012	0.0487701036618	0.375813883383	0.429376300602	1.00662136102	0.669123417673	2.26754717329	0.965930025684	-0.355293733049	-0.252863707794	0.434257686321	0.531538765512	1.07846943789	1.06344805653	0.503501788858	0.519451748292	-0.431649366098	0.385643563684	0.163507053796	0.790429095093	-0.545110432051	0.270189352638	1.62441800354	1.78098581034	-0.194063578907	0.554495474571	1.98116933044	1.18308991855	-0.183214965922
Piazzolla	1	38	0.408766523944	-0.216912241538	0.809113907794	1.90286593581	1.26929707658	-0.263649430969	-0.551638242319	-0.355655775346	0.208851683223	0.102130210929	-0.44279027018	0.16018325458	0.0459195082347	0.392162699338	0.168072031015	0.255005941517	0.579703821563	0.164600277505	0.157546129008	0.0963768476242	0.271738417002	0.354249118006	0.974635559297	0.666636285393	2.25240191715	0.942618973527	-0.654679483268	-0.465781695005	0.286270479618	0.29234027443	0.602769416411	0.82554353371	0.119775438458	0.208672560478	-0.436362850728	0.482267199098	-0.0322951852221	0.588507973838	-0.738539280283	0.213286987521	0.958846569638	1.07733503521	-0.668750928862	0.116868153233	1.40894355857	0.635065728422	-0.663930121306
Piazzolla	1	40	0.312485688917	-0.358968165217	0.503607381036	1.28333962041	0.935321558894	-0.302529199508	-0.562043996416	-0.435159425916	0.0976629480496	0.0033360865199	-0.468025421677	0.0888068045189	0.00667739068748	0.332482568446	0.278960768881	0.251507713357	0.650968546499	0.220087280313	0.192920038514	0.127462249218	0.196963335687	0.263447911736	0.828901625892	0.537374856325	2.06803150991	0.815513738133	-1.0619826182	-0.760642913925	0.0998115778934	-0.0221297913969	0.142978901312	0.545567938039	-0.115242501599	0.0297069270304	-0.365503655197	0.559096553175	-0.227009439983	0.335803111754	-0.806913042896	0.246795074073	0.101766962348	0.0936121196551	-1.14937593242	-0.272224102863	0.673547972644	0.0655213420923	-1.19170429783
Piazzolla	1	42	0.0663092763208	-0.532793773815	0.34822603914	0.869866612096	0.609777743148	-0.22198206001	-0.617067862043	-0.626905377488	0.00119020737202	-0.101733046527	-0.37180899152	0.0688655656056	-0.0252534772419	0.258003785635	0.32707208758	0.163420439436	0.6369201143	0.194535285839	0.191158364703	0.11380592497	0.143799540854	0.170365429725	0.534201247449	0.257359922551	1.69130541178	0.540348464898	-1.55773543147	-1.14159308556	-0.160158489305	-0.40980996913	-0.232943860706	0.263834702382	-0.269393905501	-0.0996308475115	-0.399988644975	0.489242578016	-0.463749823218	-0.00331873865555	-0.846427739697	0.240324622306	-0.840832443089	-1.01712631018	-1.64503825233	-0.67453620813	-0.134084290661	-0.473935136266	-1.76711076043
Piazzolla	1	44	-0.308774381688	-0.714679963371	0.280443026425	0.618304998511	0.162446650876	-0.172075837432	-0.740404534438	-0.91240448437	-0.0713684225079	-0.236542820807	-0.315044667167	0.070356123703	-0.0749521270702	0.190930632886	0.292496217327	0.0348394556982	0.535320308135	0.124242097756	0.153824111285	0.0677031854234	0.105440733536	0.118293011845	0.154367055734	-0.0747659302008	1.19912972941	0.187262712179	-2.0229762643	-1.53922258354	-0.454342350396	-0.794882978269	-0.43361120502	0.0620579620597	-0.423975196438	-0.250467010799	-0.621643967848	0.232789450559	-0.738420863552	-0.403716831192	-0.92102240494	0.096845718106	-1.61297285501	-1.96158715133	-2.07243124576	-1.10276609715	-0.852018577681	-0.924363694577	-2.2834430321
Piazzolla	1	46	-0.740647660596	-0.852431809284	0.240277902702	0.416269094695	-0.420006813966	-0.248211300038	-0.892306821994	-1.17627335377	-0.113673280822	-0.380704077415	-0.345387056686	0.0710683038262	-0.146134441737	0.122226489109	0.191580401623	-0.0803088297323	0.384271849619	0.0640681660713	0.100016057393	0.0218118733218	0.083734084423	0.138651927778	-0.199161708423	-0.318028058542	0.703426254541	-0.109306843108	-2.30030237423	-1.83928438381	-0.707861728379	-1.08409483844	-0.418147880223	0.00421082100696	-0.634503651472	-0.477857649243	-0.977782708881	-0.16321636744	-0.990312686482	-0.792812658755	-1.03999634245	-0.207856847985	-1.95963626497	-2.46959028427	-2.31883925539	-1.49766449701	-1.34953239941	-1.25945939953	-2.58612888696
Piazzolla	1	48	-1.11917546418	-0.893971633747	0.220429526042	0.159363966884	-1.04245765387	-0.426152743577	-1.00327801264	-1.29723989656	-0.153639849532	-0.489383036908	-0.380038149632	0.0819353551182	-0.213021701141	0.0378345054315	0.0460035771339	-0.162994031331	0.214933978039	0.0338438336893	0.0435035545255	-0.00567734145736	0.0828201242188	0.214767619822	-0.449015449028	-0.396386764786	0.265528510442	-0.251554589524	-2.29687930884	-1.95196882413	-0.873579265346	-1.23878199796	-0.23497736764	0.0831065935262	-0.89961187645	-0.796046326328	-1.34605690856	-0.63724912202	-1.1528956729	-1.12006026478	-1.16922218874	-0.642619443248	-1.81600970853	-2.47270913173	-2.32571037448	-1.7685919822	-1.61726287489	-1.50736839386	-2.57959676209
Piazzolla	1	50	-1.3438382736	-0.830138122795	0.247319530458	-0.190254865759	-1.58075424419	-0.605271805489	-1.03019530388	-1.23121691742	-0.242206131261	-0.544430439583	-0.359165261813	0.115167994649	-0.2547466762	-0.050466755579	-0.141632763995	-0.232245863767	0.0219377858152	0.0137618083233	-0.0157857980007	-0.0278906313143	0.0882606424819	0.27865055551	-0.597028410163	-0.347752486534	-0.127262252678	-0.245034574509	-2.04660264367	-1.86727444495	-0.951291060688	-1.28568182375	-0.00418908168967	0.215021539881	-1.15973269874	-1.14615176539	-1.60916527445	-1.14293805816	-1.20433493576	-1.39080575155	-1.24835804982	-1.12647004939	-1.37613872232	-2.15057926044	-2.11815189834	-1.85384800696	-1.75291617292	-1.71852325089	-2.29892465191
Piazzolla	1	52	-1.37384224062	-0.696748479801	0.284412372087	-0.616195092124	-1.93042657826	-0.689114003961	-0.976748730433	-1.02265535137	-0.407650896054	-0.582134365357	-0.357451653628	0.13605296963	-0.285872622697	-0.115702171472	-0.368123863972	-0.309046190172	-0.204581667897	-0.0208879017158	-0.0791901863444	-0.0702410598978	0.0629851864275	0.252691531094	-0.693322239693	-0.279677389816	-0.503534239564	-0.17639976978	-1.66721344629	-1.64441020256	-0.960086754204	-1.26309901239	0.13464750682	0.2821053219	-1.32344991655	-1.40226925388	-1.69518614779	-1.60947214583	-1.15749258341	-1.61289310873	-1.22286927992	-1.52249171005	-0.954798746227	-1.77931625661	-1.77741700645	-1.76007209845	-1.85129980617	-1.90067994029	-1.88442509762
Piazzolla	1	54	-1.23574804529	-0.540667444451	0.184602777268	-1.09490706608	-2.01860728252	-0.634015996519	-0.86570437065	-0.758684869469	-0.611802034239	-0.662308303541	-0.487036059321	0.0786565228244	-0.334556238908	-0.148691141298	-0.594929244232	-0.385223894532	-0.43120421874	-0.0760324206263	-0.139271713138	-0.136411862504	-0.0184088237444	0.115788054709	-0.771084582196	-0.276593065027	-0.842726166032	-0.136202659217	-1.26339315341	-1.35647073673	-0.920889270339	-1.1821675897	0.0845545362283	0.199987440095	-1.32268586071	-1.45277217796	-1.60546107561	-1.92750318746	-1.02366036884	-1.73725727332	-1.0949482823	-1.68630982905	-0.75603695744	-1.51754505257	-1.40196876977	-1.57217163971	-1.91869967762	-1.99588030075	-1.49197901037
Piazzolla	1	56	-0.997445834001	-0.403331819765	-0.205555647242	-1.60153395221	-1.852418292	-0.475269509886	-0.718127299488	-0.519476692212	-0.760244647899	-0.818900867427	-0.73416679444	-0.0789663467754	-0.404973328526	-0.168617323891	-0.766868638216	-0.439974671849	-0.591700956874	-0.152725807425	-0.189586991762	-0.200968363879	-0.136542111445	-0.0712929275625	-0.828583004335	-0.353729331189	-1.08670058696	-0.17291615082	-0.89421057456	-1.06084405228	-0.872449511263	-1.05423967108	-0.16638844458	-0.0295854626106	-1.1824510834	-1.31390438421	-1.42513444895	-2.00975345939	-0.820371331411	-1.69393399796	-0.947918389496	-1.56368406956	-0.783909438724	-1.35202511303	-1.09356516573	-1.42685787499	-1.90763226139	-1.94109695363	-1.23182535258
Piazzolla	1	58	-0.734431007759	-0.320658138759	-0.879384965922	-2.06484737153	-1.57185693098	-0.327154984704	-0.566709961799	-0.354937576014	-0.782657596235	-1.04556712264	-0.97017387127	-0.28354191427	-0.479905617669	-0.198662318731	-0.865274287183	-0.474970016369	-0.641890201489	-0.264028306852	-0.233451781392	-0.237854568149	-0.242626912656	-0.223425217708	-0.8637144515	-0.492271468719	-1.20497629767	-0.305422656401	-0.609458752368	-0.805271833882	-0.868033421679	-0.921968750644	-0.547810432642	-0.32138842107	-1.03000894841	-1.13828164234	-1.27026586625	-1.84576998233	-0.602961905362	-1.48043270024	-0.890354329026	-1.23041219416	-0.954826452844	-1.22665323868	-0.945453714757	-1.43947952375	-1.81190420383	-1.74061334129	-1.1602253808
Piazzolla	1	60	-0.494086426496	-0.297966397569	-1.62606372286	-2.34039401852	-1.37356045427	-0.307192347546	-0.452669056446	-0.274142911153	-0.702083991608	-1.29694457188	-1.10053289771	-0.459040390358	-0.540436789361	-0.23539731674	-0.903609045365	-0.500340015318	-0.577153642306	-0.408366833005	-0.267270640158	-0.242705787016	-0.29839606218	-0.309018345389	-0.880887256844	-0.671117105888	-1.20730190839	-0.526858125194	-0.444742028246	-0.613765019174	-0.917681528777	-0.817287799437	-0.941398525409	-0.555501661147	-0.984967522794	-1.05806030718	-1.18294664052	-1.47678824206	-0.437574773985	-1.17104911208	-0.945839453835	-0.813556575045	-1.20606351943	-1.13512460232	-0.980478798386	-1.61134332531	-1.67690325325	-1.44283554138	-1.25964866694
Piazzolla	1	62	-0.278450848827	-0.285267287506	-2.16440461285	-2.27044975984	-1.31899463704	-0.417443758483	-0.379672907627	-0.231571766176	-0.60256842717	-1.47712964182	-1.12808564682	-0.567326294054	-0.562503389567	-0.253888044817	-0.867559607956	-0.487158732026	-0.397416191333	-0.525601971905	-0.260118407152	-0.217068729605	-0.291469589463	-0.352254596646	-0.846719918938	-0.830688711873	-1.08345707336	-0.763423347559	-0.365477777685	-0.456573899712	-0.950307746831	-0.703739101424	-1.21769095856	-0.629292255754	-1.02349626621	-1.02985119937	-1.08175905449	-0.94891880195	-0.328188425371	-0.836720287792	-1.00811309526	-0.387654434817	-1.4583929666	-1.05146595897	-1.08615878279	-1.79779772878	-1.51124891449	-1.056892261	-1.40484509953
Piazzolla	1	64	-0.0721081485231	-0.216993311238	-2.33099114766	-1.81514254482	-1.25082875774	-0.52241640338	-0.291168773905	-0.137226503203	-0.538964236919	-1.46413832298	-1.08412230721	-0.619717669298	-0.520221967073	-0.249458559159	-0.706326475493	-0.37649850029	-0.0968988281761	-0.517514009829	-0.172692662489	-0.149157059058	-0.23121559721	-0.374837126705	-0.685177132327	-0.852604962245	-0.78887656683	-0.87271192933	-0.277946485722	-0.275693077541	-0.878307125531	-0.514108435562	-1.28158436583	-0.500073439775	-0.985123282415	-0.882154153227	-0.845497708635	-0.327513266302	-0.208296285128	-0.498533533056	-0.937407428136	0.0280457038012	-1.57423447116	-0.874609655411	-1.07275145074	-1.79952856544	-1.24746557449	-0.554068957454	-1.41495496301
Piazzolla	1	66	0.113822701476	-0.0912476216753	-2.16527426268	-1.1431527577	-0.950836295385	-0.473542305396	-0.128789348272	0.0759881486129	-0.507133037139	-1.20124976319	-0.974425441934	-0.648360620412	-0.42187352835	-0.256111407082	-0.40373179249	-0.154902618549	0.287089197361	-0.340814500327	-0.00875720033146	-0.0344488740672	-0.150850059698	-0.373498014887	-0.363655632972	-0.646640813772	-0.338336974422	-0.749269418548	-0.129703893175	-0.0601657180165	-0.698661498819	-0.247491883193	-1.1295765653	-0.221306243284	-0.730707125072	-0.509233361309	-0.451284389845	0.267517187146	-0.0271128361756	-0.169804319887	-0.703215184911	0.393927178298	-1.46027685588	-0.554135390722	-0.84065195782	-1.52594613879	-0.838632341322	0.0293778838466	-1.20202576169
Piazzolla	1	68	0.241014771094	0.0144679841308	-1.84204386722	-0.56974484592	-0.374412091368	-0.246405775492	0.084494025383	0.370882903248	-0.488406642372	-0.76896014143	-0.801955476968	-0.661892706906	-0.321501578404	-0.302610788977	-0.0287213360582	0.105433539821	0.644335928452	-0.0647430509106	0.165308334064	0.0945332281993	-0.100595934475	-0.349556546278	0.0308757275486	-0.261631735814	0.119926965919	-0.436501141473	0.0337133340798	0.128622064591	-0.494455765726	0.0154738578613	-0.862118823451	0.0636642372882	-0.278045839768	0.0192560701917	-0.00971365749586	0.693161104787	0.179588146009	0.097486977003	-0.413258974543	0.621327712788	-1.18836473215	-0.230551051357	-0.470720105909	-1.08296624576	-0.379978923907	0.542561911985	-0.853024459204
Piazzolla	1	70	0.289840494446	0.0238266059404	-1.52386190347	-0.353246328222	0.296511452277	0.0532382636051	0.242606662924	0.612375021132	-0.479834897361	-0.343713212072	-0.585836104491	-0.628602071132	-0.262969341306	-0.361798772359	0.306351682645	0.302951714262	0.850050398941	0.18597232254	0.270935523914	0.185685036477	-0.110276289985	-0.318634505087	0.342728301695	0.130817828284	0.38696750188	-0.0998933219152	0.137717406303	0.223818277685	-0.334888964691	0.204522048263	-0.605171514652	0.204553465938	0.219873577866	0.535983295717	0.341473826437	0.8724693743	0.325643312924	0.242734065471	-0.205388592622	0.641629213478	-0.936634313519	-0.137996343422	-0.128583139661	-0.688478583138	-0.0806353788867	0.820326247208	-0.529455138172
Piazzolla	1	72	0.295672963048	-0.0533902503275	-1.25226439233	-0.506395388548	0.825553955823	0.300655727997	0.248223798969	0.680971526363	-0.472157036827	-0.0735649685594	-0.349856480539	-0.525847726265	-0.225422222125	-0.368285708458	0.528954406294	0.394460059237	0.859655485815	0.336238503109	0.28777543201	0.216260326806	-0.155614242472	-0.282304396847	0.479551413927	0.374476184338	0.381322205606	0.114464195428	0.18242268838	0.232932804919	-0.20064323176	0.336180727601	-0.403649167274	0.153266489037	0.615933439226	0.936376946032	0.557120224395	0.853402656716	0.368502053286	0.270454591575	-0.129375261469	0.494809506843	-0.801814947464	-0.347459574648	0.101917509638	-0.488563728674	-0.0748806729633	0.830717836747	-0.29905231418
Piazzolla	1	74	0.335006817988	-0.126111449747	-0.959259515064	-0.795415583752	1.12327535617	0.453373702346	0.0969738098143	0.573384982851	-0.426338707412	0.0159720523263	-0.131413115012	-0.404032858972	-0.150313434535	-0.285166579767	0.644364164924	0.417853394026	0.740576656761	0.399211171341	0.265494560765	0.210602025648	-0.178503796144	-0.217695584627	0.476880378429	0.439645353457	0.204468310821	0.184694048451	0.251652445148	0.237715936004	-0.0122441141355	0.486111728521	-0.199479133272	-0.00415301442972	0.885483817654	1.25640179742	0.689449149702	0.776674901423	0.350643933731	0.274043377865	-0.132447836636	0.326451563457	-0.702278014797	-0.656383457316	0.271043262881	-0.45203452138	-0.270254377358	0.701853017972	-0.094530133961
Piazzolla	1	76	0.47638398436	-0.0997910910943	-0.579299551489	-0.92825608863	1.28215582509	0.552858391823	-0.129427858978	0.382332907052	-0.292184693501	0.0087995433911	0.0109991293899	-0.359063134544	-0.0116151342999	-0.135220251454	0.70696778614	0.438198334272	0.618400671411	0.433699847307	0.270629044666	0.211615594504	-0.139685785665	-0.103534927558	0.442193482985	0.411586136577	0.0458910189955	0.197425116367	0.425258189881	0.31876662995	0.285131711874	0.707604766275	0.0856071898807	-0.123983722005	1.11378198842	1.59944433761	0.80616600773	0.780425953198	0.355747486323	0.37247227276	-0.130061327303	0.28581041257	-0.467993276548	-0.747221071545	0.471133163488	-0.433156783973	-0.408870394075	0.610804816559	0.178828154582
Piazzolla	1	78	0.735020048692	0.0569710117709	-0.138288880128	-0.739064535827	1.45287608747	0.652676218256	-0.332645752529	0.202622651523	-0.0517111195399	0.00974202020919	0.0464644858674	-0.416631650028	0.163916355478	0.0337418499165	0.768909915904	0.489060410606	0.594666855871	0.488919223902	0.332995839094	0.24691851193	-0.0372641290187	0.0574331366073	0.466164992923	0.401668739876	0.0457575062207	0.255746140707	0.701865047114	0.490969166176	0.673413338197	0.995465639267	0.46053340593	-0.106231859002	1.39070770053	2.0071961204	0.945397379675	0.929476809391	0.441420589173	0.618807242928	-0.0601183368311	0.436233789988	-0.00933421720468	-0.441919449858	0.73552638926	-0.311718403323	-0.272830372249	0.672540965726	0.537862981054
Piazzolla	1	80	1.0562736148	0.307122950014	0.285758747802	-0.21159297361	1.72308563925	0.766179347743	-0.447372549802	0.082771608359	0.260449706731	0.0855522312347	0.0287569813544	-0.466846224754	0.340279376282	0.196477634016	0.856655740789	0.572676095964	0.699539175653	0.583556264072	0.439201696129	0.320971099326	0.118003250485	0.242709345236	0.591910711607	0.480865941211	0.242914257443	0.407626382293	1.01045155755	0.711721158002	1.08864366128	1.31495962261	0.867095038607	0.0729656383473	1.73961209995	2.42567226406	1.14354303519	1.21310273402	0.615475538668	0.962762118108	0.122513828369	0.752539562688	0.608199284181	0.18805145263	1.03737456098	-0.0581390140945	0.181783548257	0.921658218582	0.932578483079
Piazzolla	1	82	1.33540150583	0.582428917086	0.677115691513	0.599028055424	2.10488348704	0.884082587216	-0.438592256637	0.0471962344688	0.582745229126	0.274471404571	0.0769228446711	-0.34669688509	0.511814341672	0.357524029225	0.979436440321	0.697300802937	0.897650389288	0.712620256507	0.557824608102	0.423845829168	0.319078925591	0.425421170774	0.83254983073	0.673559860489	0.612785386289	0.650998370157	1.28105922015	0.933377391904	1.47505648278	1.63301486316	1.25629945203	0.392982618968	2.1316401637	2.77972530293	1.44596119895	1.56783573198	0.852956690672	1.28830439233	0.450139670014	1.15394956999	1.2458457796	0.923122523231	1.351608073	0.310380850478	0.85298177202	1.33744063156	1.32970918125
Piazzolla	1	84	1.46659861129	0.813463230782	1.11453857146	1.60293113294	2.58307324269	1.0155542012	-0.283911838233	0.116374615935	0.861771841748	0.588332396798	0.286767513623	0.00503918492862	0.687214034303	0.524609096569	1.13190185177	0.87937702251	1.11958069488	0.857037305594	0.657480209085	0.534709284367	0.545770463976	0.582548789913	1.17631823251	0.971557781358	1.10859434446	0.977123777018	1.4875259865	1.13072138579	1.79778862639	1.90964183831	1.63043880822	0.811652600707	2.51886685275	3.03457614818	1.84053533819	1.88548822958	1.10631771856	1.48555624652	0.896191059625	1.51767709861	1.81806269216	1.56924049828	1.685210948	0.78170122661	1.59003140843	1.84774353885	1.75124448524
Piazzolla	1	86	1.39799281143	0.93530812761	1.6678932924	2.64895119095	3.12341672924	1.17953278454	0.0153658529194	0.284745989955	1.05221688636	0.966379188862	0.648128223111	0.48024585235	0.843306312046	0.686228173473	1.27700196085	1.09971509818	1.28862284607	0.984534904888	0.709546007957	0.619748505713	0.748752399322	0.694554035344	1.56533352782	1.33065359319	1.65382570154	1.37385807827	1.62640680161	1.28313746401	2.01674822687	2.08115042698	1.99545740299	1.24846515193	2.83350250389	3.1796400287	2.19712352019	2.03605717962	1.30317585006	1.50638065228	1.34056228376	1.70915143923	2.3169499706	2.03800859033	2.04588201657	1.3256828872	2.25115957818	2.3312239683	2.22104095762
Piazzolla	1	88	1.15846197612	0.897380588765	2.27785211464	3.51289629155	3.62865877008	1.35255609662	0.403696351748	0.498377971773	1.10850820285	1.26627577354	1.02485609639	0.87568147333	0.915378821319	0.810598878363	1.34536894112	1.28245946968	1.34068292696	1.05244357456	0.693807632385	0.641796299459	0.871402385732	0.746549797017	1.88876240246	1.66718146354	2.12391913439	1.78706977396	1.67906036847	1.35011566665	2.07899757083	2.07667588479	2.29218574676	1.57161681584	2.98408861279	3.18986115177	2.32525146836	1.93041780423	1.37126082184	1.37410360814	1.62617319085	1.65255568442	2.73726176101	2.31230208385	2.39034594798	1.83972812024	2.70865789092	2.64967253508	2.68457505106
Piazzolla	1	90	0.835028316072	0.694787107624	2.75743822051	3.95238878754	3.92841262048	1.45220722784	0.769629166993	0.67446668448	1.01028252616	1.35475099714	1.22722348955	1.02782588383	0.849165362431	0.858023156113	1.2763369538	1.33782348161	1.24268666673	1.0270738379	0.610513574193	0.583515775869	0.893348827288	0.737117322631	2.02093133376	1.88467960554	2.37288676692	2.11380705639	1.6146131791	1.28235480936	1.95027796505	1.85853289977	2.40459163637	1.64226716008	2.88838259436	3.02454310537	2.11900745266	1.57553778547	1.28829382043	1.14796724886	1.66781676569	1.37506746775	3.02517738106	2.39104150614	2.61139319811	2.16170704226	2.84641284881	2.69121412521	3.00322462863
Piazzolla	1	92	0.521161246195	0.388870169591	2.92411236287	3.81505839527	3.86235235352	1.39231071101	0.995617555978	0.74599362442	0.790580845417	1.21406340477	1.15049709863	0.908958658177	0.659630858366	0.80189913078	1.06585017451	1.22614715526	1.00257070153	0.909387576463	0.4818395543	0.461599394842	0.842967861621	0.683434616766	1.8857846564	1.92053193096	2.29948356216	2.25658853112	1.42958485802	1.06591971748	1.64981130619	1.45110862221	2.24946339163	1.4035898285	2.5270192333	2.65753862821	1.6485834884	1.06716489301	1.10234579858	0.875410249154	1.50841827971	0.974568829565	3.11498435142	2.28043360378	2.59465170599	2.17165116951	2.59151560883	2.40271904794	3.04803758806
Piazzolla	1	94	0.282986998442	0.0776347067924	2.74009745678	3.13256624001	3.39198743373	1.14737445619	1.0216135561	0.694114637682	0.522811619268	0.949643641654	0.856473647714	0.625668924959	0.42286411433	0.653966451271	0.768516666706	0.980710872448	0.663836425147	0.736223881367	0.336359334326	0.31554688717	0.759448763199	0.609216117681	1.49941698794	1.77313312191	1.90290841042	2.18284213342	1.1661227698	0.749023788895	1.25021855749	0.936131490913	1.85385728631	0.931764829217	1.96583556419	2.10139441697	1.11713592834	0.532311742204	0.901252693119	0.575857559291	1.28618212961	0.556187579271	2.99275284305	2.01202204035	2.30525895848	1.89744315753	1.97879324439	1.81477487648	2.79922555662
Piazzolla	1	96	0.159135936792	-0.160452636697	2.32399965234	2.11210384173	2.62671164539	0.761523551022	0.868025336779	0.550338155715	0.279275672451	0.700901618828	0.514891770653	0.329685816444	0.210833749119	0.466219037462	0.452098443308	0.674786279981	0.286563361629	0.548269620155	0.190965177979	0.181002692646	0.652817944325	0.527253128567	0.958375256147	1.48771634667	1.28845397227	1.93065732299	0.877132070215	0.41473700184	0.836825631943	0.413098760814	1.33485064527	0.384199839659	1.31835858339	1.40640362504	0.724359486273	0.0704516834113	0.765669488382	0.265477095443	1.14475970718	0.193204308552	2.70614437027	1.64085498428	1.81131018684	1.51584428863	1.17907232254	1.04302307681	2.34120000181
Piazzolla	1	98	0.164846121158	-0.287760518453	1.82850458819	1.01211250358	1.74607745725	0.320495671453	0.610267020592	0.370286018507	0.0926259715473	0.545610530683	0.278492742254	0.127037536053	0.0498817177729	0.291295369028	0.155957486868	0.371668549554	-0.0751465765679	0.358094318007	0.0477472908553	0.0704552173471	0.514523796731	0.43823903234	0.385441918963	1.12110659962	0.615640313821	1.56443249484	0.586348621692	0.131085413098	0.459769848498	-0.046433205269	0.806295879731	-0.109648925452	0.687530879622	0.65289477791	0.543535319241	-0.27558471445	0.734241371897	-0.0197497055288	1.13724935674	-0.0866125203131	2.32541207768	1.22529894562	1.21496904463	1.22875684819	0.417015486466	0.238962172609	1.77029505347
Piazzolla	1	100	0.282557914551	-0.290941412004	1.327734061	0.0147521599278	0.904478920818	-0.0772213219748	0.338535480853	0.201175615815	-0.0514782920296	0.470831310959	0.189871787844	0.0421744136753	-0.0664362726584	0.142300318945	-0.104986037664	0.106312004462	-0.383271812874	0.157093363302	-0.0904338181156	-0.0224030677792	0.356875902447	0.342836995362	-0.122292680087	0.7222246904	0.021401232296	1.13306393067	0.303190918554	-0.0688247479106	0.129324957277	-0.407864838777	0.323411645583	-0.498951417801	0.149124586703	-0.0447966912034	0.500917708501	-0.509976097063	0.783862300601	-0.240709489642	1.19247861489	-0.294684509246	1.92161544832	0.828472339263	0.585004365425	1.12443962794	-0.172937997611	-0.477990602813	1.14040772725
Piazzolla	1	102	0.459605860908	-0.176933064633	0.826365343694	-0.791013306256	0.190597636214	-0.358482449827	0.126452567558	0.0699963631871	-0.175186925917	0.41881473799	0.159492057358	0.0226419586816	-0.152884552106	0.0051497440649	-0.3090030149	-0.0998660654493	-0.609709698198	-0.047034475717	-0.203258996604	-0.100113434519	0.219594011394	0.249680539442	-0.507678645624	0.336271298376	-0.422781225353	0.6733158241	0.0643224925141	-0.175702763299	-0.142907649107	-0.645844736376	-0.0807606441658	-0.764353651574	-0.234233126488	-0.558079795521	0.457942920836	-0.648500028673	0.837157145669	-0.382264315369	1.17978418995	-0.448841982627	1.57883831294	0.540744969173	-0.0256628015293	1.15111437717	-0.598246305705	-1.03788981896	0.502740878497
Piazzolla	1	104	0.625656795614	0.0103677454584	0.336948565153	-1.34697159582	-0.365434501023	-0.517814372598	0.00770882611476	-0.0127497795744	-0.268243108291	0.353472132036	0.0450796906143	-0.0131807448203	-0.220865311629	-0.117674269995	-0.421837388394	-0.233800299196	-0.734649609502	-0.215749400535	-0.260582505902	-0.150258561611	0.133994034744	0.17407941018	-0.741387621563	0.00641116556444	-0.701099910994	0.23327674418	-0.0746846177448	-0.195582580495	-0.3162960745	-0.727784441714	-0.345814461953	-0.862766201893	-0.431830364911	-0.820662248718	0.314022957379	-0.694885903961	0.806419117691	-0.445416831875	1.01193036294	-0.538393649323	1.37519757328	0.456852503783	-0.531376628876	1.19623570724	-0.907991316129	-1.38460054555	-0.049960549833
Piazzolla	1	106	0.710866428142	0.190884838733	-0.0819399916295	-1.59778701418	-0.77358997659	-0.615230047998	-0.0388446261921	-0.0594761103483	-0.303811805878	0.278035730113	-0.210131611952	-0.0916919475736	-0.268297364558	-0.198074596457	-0.430850219635	-0.308769158758	-0.76213676505	-0.312816380053	-0.252621138585	-0.163252994354	0.091872651521	0.129463361322	-0.820332836541	-0.243635309611	-0.83421536059	-0.139695423651	-0.0985053278353	-0.154791660565	-0.343980759009	-0.634637684173	-0.415728469617	-0.751666844005	-0.485366735832	-0.890898802657	0.0543068896813	-0.655288926456	0.643410508307	-0.4291507948	0.695040949116	-0.531556870302	1.30632724744	0.581087076896	-0.828117297575	1.16377531449	-1.0733402144	-1.46145462886	-0.419872011599
Piazzolla	1	108	0.655460224754	0.278519191074	-0.343731232424	-1.52757754275	-1.05987281642	-0.711128946926	-0.0816006706045	-0.115571713853	-0.279692165882	0.201611079495	-0.519596113349	-0.149311637748	-0.278332928742	-0.215586014143	-0.373542192609	-0.36572276404	-0.728354388552	-0.337221561609	-0.207441656009	-0.152836559775	0.05153580714	0.113806379165	-0.779684786385	-0.422805616289	-0.873640556578	-0.429917786755	-0.0617747800191	-0.0993067009453	-0.21298673011	-0.39148031546	-0.313788061396	-0.456495679109	-0.491105065596	-0.90103806479	-0.263307366404	-0.566735195348	0.357669905743	-0.346692247105	0.313693572	-0.422366071461	1.25107311987	0.765251181254	-0.854554747175	1.00500655235	-1.00061258311	-1.25745752807	-0.569010716437
Piazzolla	1	110	0.429614728203	0.218910496354	-0.373925031306	-1.19061570249	-1.23713419498	-0.802014533584	-0.196446853271	-0.238450231894	-0.22369461089	0.117802884686	-0.741519011399	-0.101547860309	-0.240782835392	-0.177087067038	-0.319236287031	-0.437617133342	-0.679063029336	-0.308172389113	-0.172050883431	-0.146100348818	-0.0316404590341	0.102345663203	-0.685011672541	-0.552853745781	-0.878958954436	-0.640256769811	-0.0474412788782	-0.0748913613635	0.0408795190054	-0.0713040634126	-0.145799896889	-0.0853540542664	-0.523092187777	-0.936603788879	-0.543867696055	-0.489602809011	0.0084524355029	-0.248874624318	-0.00273498733992	-0.256483798932	1.06231049335	0.791522839081	-0.617840218914	0.742616019501	-0.651011630405	-0.854175898937	-0.524246087619
Piazzolla	1	112	0.0648433512383	0.0154956575505	-0.159772399656	-0.690462020674	-1.3045962151	-0.836111770954	-0.412637248919	-0.445765101264	-0.168590797144	0.0265774848699	-0.810102389261	0.0644638563434	-0.174941221722	-0.0979977990104	-0.320837299814	-0.517432881306	-0.635762965606	-0.231364935658	-0.176256052616	-0.154268826815	-0.175928566766	0.0620923587279	-0.595864003901	-0.633740480281	-0.873877610208	-0.749769891047	-0.105759409236	-0.10412897773	0.342546347041	0.232080202145	-0.0179128315551	0.231998783111	-0.594662378832	-0.991795983339	-0.695234520721	-0.461592996239	-0.312769488854	-0.204840550169	-0.124564626818	-0.101510128189	0.687911426844	0.53461746457	-0.170606846381	0.484735896929	-0.118711553355	-0.400800511456	-0.338145693422
Piazzolla	1	114	-0.340800048953	-0.268526711618	0.209372417931	-0.146185362544	-1.28165731209	-0.789310770977	-0.683997542686	-0.685183739469	-0.127126163978	-0.0402440021821	-0.766356849305	0.275170717288	-0.121493304191	0.0152373222105	-0.382937462863	-0.568135782443	-0.583712871808	-0.0995253322756	-0.21327676077	-0.160259943172	-0.358973923268	-0.0171211251717	-0.536075026934	-0.639509856263	-0.831941790344	-0.716335568061	-0.233651735755	-0.179524358019	0.59856549795	0.442814716287	0.0308012616608	0.419420124501	-0.693072145137	-1.0355000693	-0.676790922588	-0.47064063631	-0.518105677012	-0.255596352917	0.00120297109403	-0.00441733207794	0.18200715264	0.038547910633	0.406295077921	0.367241095877	0.409899977462	-0.0358175183855	-0.069882717571
Piazzolla	1	116	-0.664481865855	-0.53634925577	0.550308825967	0.313879233687	-1.20772309814	-0.691526141637	-0.906890767805	-0.863409720332	-0.0776163544969	-0.0333222771424	-0.672647610989	0.428639495259	-0.105961579974	0.149388122026	-0.463786024399	-0.552516980614	-0.484859386337	0.0787797564959	-0.24720201197	-0.134356218476	-0.526105238392	-0.10859764155	-0.493451598093	-0.547020564127	-0.712729394858	-0.531118849495	-0.381182318353	-0.260531678172	0.734996740195	0.537980706035	0.0238887042697	0.484297950272	-0.804585364192	-1.06343501002	-0.529971854164	-0.476355701496	-0.570607434729	-0.384695509919	0.284480552016	0.0200727887721	-0.36394243146	-0.530694609302	0.99607616164	0.437351724612	0.767428757437	0.174918821697	0.211827779658
Piazzolla	1	118	-0.815457580281	-0.69489345741	0.652753691387	0.559351175613	-1.08291555658	-0.562849841286	-0.965370197006	-0.899254642049	0.0197489651494	0.0732104302984	-0.533595682514	0.459272837914	-0.111514848196	0.263934191495	-0.495554454983	-0.446986205504	-0.30161044196	0.26474491377	-0.236545109309	-0.0597815704235	-0.621327404729	-0.175123382977	-0.430429044819	-0.357031748256	-0.50175644836	-0.255308834976	-0.459260664422	-0.27244483705	0.739127898634	0.558740563509	0.00977721053963	0.493431059627	-0.88684306915	-1.06212421644	-0.349448589094	-0.439379192413	-0.498608355914	-0.517980177037	0.523585025416	-0.0136701536223	-0.85653670516	-0.971839350345	1.44987352642	0.593126320622	0.897712710448	0.248719096986	0.435467775041
Piazzolla	1	120	-0.773349912534	-0.684472178717	0.371665270796	0.496119830227	-0.85225626955	-0.366517958603	-0.777961687592	-0.744880116933	0.17001501761	0.257730497536	-0.315966731456	0.37081063088	-0.0972823729071	0.303496409803	-0.417686981738	-0.253846740298	-0.028887348315	0.403987746979	-0.163243514916	0.0523489407385	-0.622540534042	-0.209106739927	-0.300482882467	-0.096663027333	-0.221258702317	0.00346566021382	-0.383964826052	-0.149543626853	0.652294758298	0.563444796521	0.021026685192	0.510000534329	-0.875281098606	-0.991294138493	-0.222719180064	-0.332934799518	-0.364509798207	-0.55480377101	0.529393339037	-0.0677954944453	-1.20717676648	-1.13523333783	1.61710805151	0.64548692976	0.85845669618	0.239614202926	0.537901342887
Piazzolla	1	122	-0.6051856844	-0.503351979525	-0.298766069667	0.101809088484	-0.511247144218	-0.0755380653491	-0.347143971106	-0.393565689651	0.309220938754	0.451384552398	-0.0187311844888	0.223758066208	-0.0500244416299	0.230438211832	-0.230895974871	-0.033817048871	0.270516581395	0.448129567407	-0.0545587477148	0.163345667965	-0.557880298382	-0.242435258413	-0.0983053268973	0.165451763449	0.0583218403414	0.138807516636	-0.169633585552	0.0812579817602	0.499234298348	0.537770664591	0.022568152078	0.516354567844	-0.77972945631	-0.875744561133	-0.207088179285	-0.166602841998	-0.237055179137	-0.435454562317	0.230268216147	-0.112367671634	-1.38398989559	-1.0188926112	1.37975071404	0.437340371025	0.720865767778	0.156480536148	0.459256585674
Piazzolla	1	124	-0.446024450095	-0.223806604992	-1.20728969235	-0.568539823564	-0.22164154132	0.226188735823	0.198831790464	0.075168422519	0.344392500419	0.544663819385	0.292519471912	0.0737531598975	-0.00809937219189	0.0478053115995	-0.0344554844581	0.0872537422338	0.46479899137	0.363662706533	0.0234929578026	0.217368489321	-0.494076032065	-0.32285191902	0.0824247830961	0.297978411416	0.20315790751	0.0675721710466	0.0308407835784	0.278933872871	0.239013460966	0.369725033547	-0.105509580965	0.392933676507	-0.746086086637	-0.869847676665	-0.341495457649	-0.0159183068439	-0.191437247266	-0.204173001191	-0.31770729867	-0.165702856805	-1.47275802257	-0.803822237548	0.694228715187	-0.0744023981212	0.46390893866	-0.0672204097672	0.141248111941
Piazzolla	1	126	-0.417026038386	0.030730896726	-2.10353045865	-1.37874768879	-0.249683635817	0.365605154416	0.634565525555	0.468596330857	0.234354526663	0.425607737325	0.509790932071	-0.0847588520775	-0.0232125408832	-0.193269536243	0.0261157507175	-0.00355629650221	0.426699960553	0.140000681898	0.00996044731601	0.16452898756	-0.495746574701	-0.479294493534	0.0844468609743	0.151341010503	0.0718523089022	-0.254294665392	0.0332258680483	0.291374828455	-0.177473081539	-0.0361195558734	-0.475537397882	0.0221715632991	-0.937781509173	-1.12506572143	-0.628915706825	0.0116104164969	-0.291433463799	0.00950664311035	-0.979833851717	-0.278949302922	-1.6280076624	-0.731422103146	-0.341481541765	-0.794409824083	0.00843163365343	-0.480392839725	-0.424691243367
Piazzolla	1	128	-0.525788534402	0.157661880115	-2.749621226	-2.11449495295	-0.72975154487	0.231719174708	0.774285268697	0.584635353806	0.0226675186448	0.0712659539314	0.557750505158	-0.286325951469	-0.104160537102	-0.410278540947	-0.112640825585	-0.294461451122	0.140277516344	-0.189910315815	-0.100700222677	-0.00326538982675	-0.572796175973	-0.692020397511	-0.169937030092	-0.314231099977	-0.35125565118	-0.784170381325	-0.206433144728	0.0883982609532	-0.702636346063	-0.615809849001	-1.05079192116	-0.558922114245	-1.33974009221	-1.58858336337	-0.986355629515	-0.121899028219	-0.531086262228	0.0998820242074	-1.5850242252	-0.461881067464	-1.92000354707	-0.900507132515	-1.45088245101	-1.51148109626	-0.620124673817	-0.988913558842	-1.11818096812
Piazzolla	1	130	-0.65803481637	0.146533887805	-3.02324706646	-2.5522925801	-1.49919202406	-0.112051366942	0.615349873044	0.389189607267	-0.205984324233	-0.391133860037	0.468218910577	-0.503585727973	-0.207371542867	-0.538322467697	-0.363754334883	-0.636107066614	-0.274845564108	-0.543961637752	-0.253107179399	-0.232660196175	-0.666799793294	-0.892749471492	-0.583481622305	-0.94415971915	-0.897352118024	-1.36584409663	-0.547987087461	-0.218125783128	-1.18644224543	-1.16065723455	-1.63135951247	-1.14371849324	-1.74152016954	-2.01301752942	-1.24800292554	-0.330770109991	-0.807063147943	0.0747947189923	-1.96041547125	-0.644006010975	-2.25377363814	-1.20619893504	-2.273290293	-1.98301444568	-1.2138325057	-1.37745737859	-1.69575335586
Piazzolla	1	132	-0.689449162521	0.0792027960561	-2.9518984545	-2.58212847808	-2.20709467706	-0.481285091038	0.32976822509	0.0544721337541	-0.384493118987	-0.754523678303	0.352554491423	-0.634915742172	-0.280469833283	-0.573380878475	-0.571655665587	-0.863382088292	-0.66109687939	-0.830490962482	-0.380943323124	-0.437991099026	-0.704929287425	-1.01028830661	-0.964243864139	-1.48029289029	-1.33718049835	-1.80634075405	-0.808300207249	-0.482657855689	-1.49341749952	-1.48811235567	-2.00447760656	-1.51595068055	-1.93261278452	-2.1737697604	-1.27121452307	-0.481141500746	-0.98998463661	0.0199477719842	-1.99878371771	-0.736317331769	-2.47241468779	-1.4881524654	-2.57668668574	-2.06705272184	-1.53048158089	-1.48779475259	-1.94536544449
Piazzolla	1	134	-0.602411648126	0.0459498431516	-2.66022614039	-2.26504097189	-2.58886851177	-0.720331539284	0.105398810217	-0.203045584937	-0.476600089363	-0.888036482011	0.276341696824	-0.609196514589	-0.309136518585	-0.561612976959	-0.653586404868	-0.925876580209	-0.935610531341	-1.00398112216	-0.458857586515	-0.560285608849	-0.66674153657	-1.02154292923	-1.18957195557	-1.75876961336	-1.56344071503	-2.01206360592	-0.923394160791	-0.637256426457	-1.60241220724	-1.57222247168	-2.08740474988	-1.60260260093	-1.86462149888	-2.02118342318	-1.05906364024	-0.510365647242	-1.03540438287	-0.0134560637065	-1.73022870651	-0.720527751296	-2.52098584304	-1.69504228566	-2.40886492329	-1.8070355091	-1.51176147374	-1.34928751956	-1.85538240548
Piazzolla	1	136	-0.486125888462	0.0607370892388	-2.26247669419	-1.75230019905	-2.62189548212	-0.788869486661	0.0103857624286	-0.298615784293	-0.459710715744	-0.828457869402	0.200724647221	-0.47891804872	-0.31733852268	-0.552432869508	-0.645714545143	-0.895912831602	-1.10726711768	-1.08127221127	-0.502558945474	-0.599431360562	-0.588936998735	-0.953905426602	-1.2672335361	-1.80675131313	-1.62907179422	-2.03792729923	-0.950396675149	-0.691704319245	-1.58270275508	-1.50797762588	-1.92738661329	-1.47237957511	-1.61990716285	-1.63937800062	-0.760454838372	-0.44828171932	-1.00527785664	-0.0486910472861	-1.30078984424	-0.644669784932	-2.47244284925	-1.87363671598	-2.02552483854	-1.37742025721	-1.30663169858	-1.11205190544	-1.60254451185
Piazzolla	1	138	-0.436971842728	0.0743154316876	-1.77690433078	-1.14945022894	-2.44799289654	-0.732019289829	3.45425760456e-05	-0.296025019473	-0.330486062289	-0.723017236979	0.0690674277774	-0.385760964228	-0.32511019388	-0.569555286001	-0.631070402251	-0.871492118792	-1.21634300769	-1.11022746412	-0.532098211939	-0.595292808905	-0.51657567745	-0.845407324374	-1.2581612904	-1.75158492234	-1.62351378291	-1.99466202171	-0.942257588309	-0.657515702511	-1.50253532802	-1.39044761424	-1.6140400775	-1.23262372219	-1.2944452453	-1.1414091707	-0.534080770644	-0.340632382254	-0.978365467201	-0.108944331347	-0.850751019558	-0.538286272111	-2.40328617798	-2.03061017685	-1.65985143253	-0.929451945532	-1.07690466943	-0.878924751388	-1.36740968814
Piazzolla	1	140	-0.476055302904	0.055535044144	-1.14396120486	-0.469689941697	-2.2046521992	-0.613178016573	0.00840667528406	-0.297070338585	-0.133633683393	-0.682918279785	-0.105992453197	-0.436920994006	-0.32502845844	-0.611000338394	-0.657533222033	-0.89183719703	-1.28353587023	-1.12740998113	-0.551035503939	-0.586996030033	-0.468999758091	-0.712737461178	-1.18826941213	-1.67240762818	-1.55235920026	-1.92635902109	-0.88311608116	-0.520641252397	-1.38306410079	-1.24986175031	-1.21928265039	-0.950963901459	-0.948186653058	-0.625548575045	-0.418826017354	-0.199367031075	-0.967397283617	-0.152096038909	-0.426869973907	-0.380798533489	-2.29606562373	-2.06938658413	-1.36470113184	-0.491064284287	-0.826815006478	-0.634956657444	-1.18691007292
Piazzolla	1	142	-0.556675081397	0.0163354498453	-0.339039445141	0.293155097253	-1.94070194946	-0.487063307794	0.00849548660282	-0.341407764154	0.0458191616788	-0.694530417559	-0.279555974011	-0.621144636685	-0.311139248175	-0.656454247205	-0.723944225906	-0.933713522028	-1.30477656481	-1.13461825615	-0.554712061158	-0.588038577023	-0.44718082685	-0.555557770459	-1.04640176709	-1.55561333198	-1.34846633959	-1.79092328408	-0.754912186076	-0.291949071221	-1.22017828953	-1.07549354349	-0.79358189402	-0.650621784059	-0.625326697864	-0.177692208781	-0.339474594716	-0.0316651384436	-0.932504150588	-0.116915077832	-0.018033115229	-0.164545030469	-2.0860955342	-1.89089751958	-1.05739682702	-0.0116470371564	-0.444280604767	-0.323795859197	-0.980938197337
Piazzolla	1	144	-0.62292305341	-0.0357749650368	0.543483834132	1.08384335287	-1.64073373466	-0.40249098883	0.00808557796673	-0.391757704276	0.142657987518	-0.672972426508	-0.447166245025	-0.83582156664	-0.306741167874	-0.677943825713	-0.804240539119	-0.955410084652	-1.26694452854	-1.10012420413	-0.539554095214	-0.586649566818	-0.450003453713	-0.382772642768	-0.829994039229	-1.35646898751	-0.968442732764	-1.53425967341	-0.601723600244	-0.0358397062341	-1.01324378153	-0.858603416816	-0.378314465459	-0.344586832936	-0.368155150139	0.135849495731	-0.214584233995	0.127916618382	-0.840972086161	-0.00848352277745	0.365514704582	0.060631701513	-1.75363254438	-1.51675243223	-0.663259494729	0.531501409722	0.131244952396	0.0577354919364	-0.669438377359
Piazzolla	1	146	-0.642652590525	-0.112263970569	1.32935093148	1.79928712652	-1.27402112853	-0.389600073061	0.0265261092042	-0.37837130911	0.158392929366	-0.573585196529	-0.628009788457	-0.972322339723	-0.334701643508	-0.654045715374	-0.854568999244	-0.924595028047	-1.15590335214	-0.977297115577	-0.498405127235	-0.558019582233	-0.468596063473	-0.222470396526	-0.555500723736	-1.05490648686	-0.443432095874	-1.14233264283	-0.478310465177	0.182176855341	-0.761539062276	-0.596614935702	-0.00157390357484	-0.0520757016801	-0.191605736691	0.30355039152	-0.0338651523607	0.239433285204	-0.683180110472	0.104984145938	0.681097575149	0.235975318764	-1.31530748511	-1.05611011894	-0.18234496734	1.09738833044	0.823976729262	0.462009418003	-0.233449691415
Piazzolla	1	148	-0.601950946344	-0.201982133098	1.87134609361	2.36081258961	-0.812412667715	-0.431475020063	0.0899545081293	-0.245842531465	0.146419918422	-0.41912255657	-0.790655500718	-0.963609312393	-0.369211926591	-0.574005601953	-0.814543652284	-0.815158513043	-0.956280768153	-0.730592762839	-0.41581412872	-0.476044629782	-0.466966080599	-0.0941809252256	-0.231004449473	-0.652830182648	0.155665291043	-0.622525483267	-0.366053556373	0.353501665791	-0.455310661565	-0.282842759966	0.332054317809	0.215256098252	-0.049912629836	0.398869588851	0.154802225171	0.292489396949	-0.447585961812	0.174404266619	0.89911218642	0.358521203296	-0.757849953726	-0.561730725243	0.348341096135	1.62115016928	1.48485647027	0.85282223108	0.298072764598
Piazzolla	1	150	-0.502724965983	-0.263828043253	2.10620386374	2.73446318421	-0.243556096411	-0.460276833051	0.229476587973	0.0163816404737	0.15884182651	-0.243509739972	-0.840162260774	-0.781294715062	-0.34745046326	-0.436242109803	-0.647567942387	-0.613838416583	-0.665881089393	-0.366039145688	-0.281077654135	-0.327629137251	-0.388310005636	0.018740358606	0.13819738969	-0.170127323351	0.751014338807	0.0037672456268	-0.197507606453	0.502001219516	-0.100583026359	0.066527533116	0.62117519195	0.455632863289	0.140087622123	0.533989875126	0.289494114548	0.300005859044	-0.124607414493	0.213720503516	1.02000695215	0.466204222091	-0.0679128590439	0.00837994819944	0.882876358078	2.03680813715	1.98641796334	1.21477939895	0.855757427592
Piazzolla	1	152	-0.37977490417	-0.279784787485	2.0395865694	2.88340216377	0.379899003334	-0.400701545529	0.448666172188	0.349078873917	0.202292580348	-0.0684556272518	-0.711764721665	-0.445510795635	-0.239957863028	-0.261349098527	-0.402698552636	-0.359683018142	-0.333983693201	0.0410065719319	-0.115635049587	-0.133678732361	-0.207555874295	0.14116263862	0.49107061984	0.313929941678	1.22572431211	0.636527541069	0.0318763523901	0.612088513081	0.239357026932	0.372027041058	0.82191474901	0.649665358336	0.402254404534	0.738072387091	0.308533860802	0.264462363607	0.243805500002	0.255163457657	1.04066988502	0.567045042504	0.650540692562	0.657053375869	1.3233862964	2.25696967088	2.24018892421	1.49541920685	1.30656511057
Piazzolla	1	154	-0.306502218581	-0.285606310402	1.73207803145	2.76297846049	0.898128353918	-0.233459946878	0.678845765295	0.617918365449	0.236705920827	0.062907518485	-0.470891742119	-0.0553651181979	-0.0918887850668	-0.102820716165	-0.212386625682	-0.160744342902	-0.0771907958847	0.355219194132	0.0180599585192	0.042955807735	0.0225949100375	0.252425219594	0.691000445316	0.639911780915	1.41040755322	1.06117035945	0.21934686747	0.615685782635	0.452487416664	0.519533771596	0.854434346525	0.752948094636	0.633367270452	0.902894320201	0.160704769411	0.168057213276	0.542542875766	0.289422715949	0.938653272951	0.611628828642	1.16232916838	1.24037194487	1.50702188831	2.19107456071	2.17598037188	1.59504546561	1.47485567183
Piazzolla	1	156	-0.359322721598	-0.332272095941	1.31651896985	2.40708681803	1.10606516252	-0.0209144413105	0.791727734559	0.665860112455	0.220360812314	0.0922693832722	-0.273107861147	0.233831135636	0.0200310351676	-0.0186178389797	-0.192808534723	-0.128337123615	-0.0171442580534	0.453231048282	0.0545167746828	0.128375006727	0.204586010315	0.295744184245	0.618232673469	0.655347773337	1.1890753506	1.0680696963	0.245014113351	0.461859945586	0.45909108114	0.459282730147	0.696220400026	0.742032222004	0.677085291138	0.893091324896	-0.145499256479	0.00271827374767	0.653408817177	0.274331670463	0.723969735411	0.547978758406	1.27271024602	1.56259989853	1.32779384028	1.84330287015	1.78391933695	1.46527177066	1.25961629178
Piazzolla	1	158	-0.561513674598	-0.439163669324	0.981255901693	1.97187867944	0.908464303397	0.134727555942	0.687403357755	0.416382842932	0.157975800461	0.0175715772803	-0.214760952889	0.302344488652	0.0562579273171	-0.0237945602465	-0.343709448444	-0.281228145459	-0.180572572011	0.310043350797	-0.018342581963	0.0906471148145	0.279775276476	0.248190772151	0.287579661237	0.349724200428	0.632035094905	0.641620399786	0.0894543578142	0.179430409774	0.286713648722	0.260197861447	0.449513617218	0.653883247928	0.477765387207	0.688550299172	-0.49890371624	-0.202229523765	0.560436248163	0.189930788587	0.493382889962	0.38619831835	1.00489575288	1.56457078499	0.883304921773	1.37810746629	1.18842293824	1.19120574707	0.753131349442
Piazzolla	1	160	-0.859233857823	-0.596130427715	0.87593293285	1.62399812542	0.411026234668	0.166102865079	0.372925067986	-0.0558795925718	0.0984095374054	-0.0818439927504	-0.269645235676	0.14128504242	0.028490158675	-0.0846523048542	-0.560938037502	-0.528556883366	-0.473416787045	0.0166116173088	-0.147392477636	-0.0371055313144	0.261154741689	0.149802703193	-0.155471027171	-0.120387759019	-0.0330076195117	-0.00206680335571	-0.148720652005	-0.140092744509	0.053749620956	0.0479809563611	0.270827686015	0.555806136417	0.135157958146	0.378230857942	-0.734497950062	-0.399596406857	0.368964703429	0.0550021646875	0.386597756395	0.187301154152	0.58416663497	1.37648511203	0.436403253097	1.03161682376	0.615277582033	0.919680091117	0.209104891933
Piazzolla	1	162	-1.14662080003	-0.778965910059	1.01658591681	1.39674773931	-0.159623527747	0.0819189906954	-0.050962890594	-0.564205245317	0.0804274914654	-0.124181121885	-0.373078214162	-0.152743156632	-0.029130703657	-0.158504092108	-0.737105245516	-0.746035042775	-0.75880225944	-0.284400705026	-0.260534574845	-0.185137871681	0.189577442905	0.0562810651559	-0.555730952065	-0.546861822967	-0.598586012041	-0.572040748937	-0.332274914163	-0.405134757022	-0.11482181806	-0.0953212670046	0.244401362832	0.493914767105	-0.195617255678	0.0430729939914	-0.757440569052	-0.571388256479	0.215436141881	-0.10886154729	0.467611303247	-0.00520954264285	0.273264921762	1.20209404915	0.20859672897	0.94260943434	0.241914214453	0.71259648637	-0.133912237423
Piazzolla	1	164	-1.31482052752	-0.944504289873	1.29290349969	1.20088172446	-0.621009802057	-0.0611371850795	-0.467214862636	-0.927614088338	0.0827503757142	-0.102822273283	-0.508494446975	-0.446722689611	-0.0836264549964	-0.223119090496	-0.833843301771	-0.861153012145	-0.949304225359	-0.482974161989	-0.318669718008	-0.295009310689	0.0864979710695	-0.00900461339268	-0.845299065	-0.79665155789	-0.996892284049	-0.879189851082	-0.371350571627	-0.561586977151	-0.152873550732	-0.160868289526	0.354974420699	0.494843149803	-0.434764593105	-0.305016939311	-0.622928328366	-0.74160701635	0.165989542804	-0.300056798187	0.659250674541	-0.200667262789	0.240057925608	1.19062597835	0.239699486133	1.07844576839	0.0929998569919	0.515048465301	-0.197652607079
Piazzolla	1	166	-1.30209027437	-1.0440297932	1.56054916419	0.959730675955	-0.92366455457	-0.222297652601	-0.794660851798	-1.06226080319	0.0355825377564	-0.0676608761015	-0.688040704483	-0.64408023159	-0.119472624206	-0.270032865379	-0.874135071661	-0.878612438299	-1.03293014506	-0.549438074619	-0.328393901268	-0.346546672037	-0.0443720356611	-0.0511510449808	-1.03706713969	-0.850591159694	-1.26294228818	-0.897560401195	-0.254197662562	-0.590752289694	-0.0628269446187	-0.17106128988	0.553661285414	0.588128926374	-0.611319562886	-0.683530977532	-0.495862475198	-0.937783911134	0.187786549819	-0.516351653908	0.793778937361	-0.42647631778	0.522296982827	1.39992504515	0.427980640824	1.29066587711	0.0812565894377	0.264422880053	-0.0549234959882
Piazzolla	1	168	-1.12440036401	-1.06260692029	1.71157834067	0.689091408884	-1.1149518083	-0.4033094125	-0.984004740566	-0.992500265217	-0.110149580836	-0.0656585539796	-0.879391001494	-0.70645088978	-0.148365814605	-0.290819771561	-0.894933043863	-0.846699755673	-1.04261409122	-0.527651008014	-0.321361838008	-0.353156958345	-0.189672621539	-0.0808840510464	-1.16424347889	-0.77418754661	-1.44407538541	-0.7290365671	-0.0239017863697	-0.498063560461	0.108128272611	-0.13986309319	0.79570408755	0.781093363686	-0.799249515966	-1.08940593878	-0.528752176046	-1.14884356276	0.190116773207	-0.731863524857	0.724580003293	-0.675336463621	1.03393612077	1.80808178736	0.637367802982	1.40490665405	0.11236368149	-0.0130871503515	0.173506398922
Piazzolla	1	170	-0.860882856263	-1.02282116306	1.67741881507	0.448322645868	-1.25807528656	-0.614946606715	-1.00628131084	-0.810574351168	-0.323156629385	-0.119416233543	-0.988656780195	-0.635308646642	-0.191583093198	-0.27937016488	-0.90985812531	-0.806899737128	-1.01729631202	-0.488944835485	-0.326970996442	-0.340470061831	-0.316160105416	-0.107258082955	-1.23951305909	-0.668849125333	-1.56120084204	-0.532429418405	0.261277002139	-0.313069181792	0.295854067186	-0.0739262208568	1.01556508109	1.012056448	-1.0389152246	-1.49719826644	-0.750147687142	-1.32291981787	0.0908708180683	-0.908349277194	0.418146616961	-0.896188411877	1.58833440275	2.30450057593	0.753440404999	1.29083247411	0.13337235539	-0.231542643829	0.38934785965
Piazzolla	1	172	-0.595340739958	-0.940339062825	1.42106167157	0.254635619901	-1.3843514589	-0.833885259035	-0.869551856125	-0.619729549305	-0.504652677421	-0.225568452947	-0.925905716925	-0.465761963533	-0.246772204394	-0.239149876261	-0.901505617062	-0.766606245845	-0.975910815223	-0.485254238339	-0.352385837866	-0.327637156008	-0.385856822983	-0.133871444772	-1.25143578888	-0.616904106103	-1.61252183218	-0.443256582108	0.547226093693	-0.0922551980646	0.438092276922	0.00974823556035	1.11454405441	1.15882638414	-1.30120582366	-1.86694231388	-1.0382601678	-1.39343351479	-0.129251311695	-1.02178257443	-0.0218509915399	-1.02694038565	1.96364929293	2.68336529128	0.702158414936	0.918046477916	0.111619491994	-0.343461863699	0.522074264421
Piazzolla	1	174	-0.35726707591	-0.794366496884	0.967568813368	0.0755868306912	-1.47546514145	-0.995864502209	-0.629537251611	-0.472404441944	-0.565194433229	-0.343916924752	-0.669122960346	-0.261027671509	-0.279915606712	-0.18139261629	-0.838176018006	-0.704123569086	-0.904499798181	-0.527896973878	-0.375927252126	-0.319160357216	-0.376627648376	-0.150821278476	-1.17471510727	-0.630911205189	-1.57480814533	-0.502723187596	0.778694233732	0.096023886518	0.488765573323	0.0851176237804	1.01366206864	1.11735813955	-1.49307765796	-2.12140089536	-1.19871056177	-1.29837482575	-0.406759437122	-1.06176307113	-0.412620185814	-1.02143266936	2.00115008294	2.71374749918	0.4779934865	0.383128999991	0.0203450642546	-0.375156770469	0.525920431876
Piazzolla	1	176	-0.118433043363	-0.551216148284	0.434497780868	-0.0999573458225	-1.46093080304	-1.02712046009	-0.359085330898	-0.337070525132	-0.496361104154	-0.407562326971	-0.266066262037	-0.0725136474254	-0.253970210528	-0.118008816548	-0.696697530536	-0.592144717803	-0.765630819929	-0.588666402943	-0.36108055779	-0.305175609771	-0.29290306267	-0.140975009747	-0.979695936831	-0.64453852965	-1.40501408973	-0.634774507466	0.893548125463	0.2031198032	0.432726707712	0.134175434398	0.726840795792	0.882401175265	-1.49683912491	-2.14012291903	-1.09123184546	-0.996395360713	-0.620901677909	-1.00566063853	-0.599587442856	-0.853921914908	1.67531358286	2.27312557959	0.156421851064	-0.130329971386	-0.131034306527	-0.368400007116	0.398158634334
Piazzolla	1	178	0.143952440173	-0.21337111614	-0.00570338658742	-0.217584670231	-1.26060188242	-0.894485612611	-0.110020206364	-0.138677505189	-0.377914858547	-0.369531660268	0.186790952877	0.0853259659328	-0.165436776268	-0.0595335250521	-0.480553496506	-0.426122120017	-0.536629519318	-0.619529957351	-0.287740431896	-0.271080463801	-0.164923153079	-0.100787015346	-0.657072909457	-0.571838977784	-1.07281415146	-0.70425826133	0.836760943852	0.216612275352	0.29008624184	0.149634145863	0.367144758185	0.548107930975	-1.2446203376	-1.83276343078	-0.710580684517	-0.503793051206	-0.661170922017	-0.821569162523	-0.539501085697	-0.531374047908	1.08547814894	1.42597018888	-0.153517107938	-0.458040742296	-0.284719567977	-0.328549298021	0.183686273295
Piazzolla	1	180	0.385739099385	0.155528365772	-0.227087591086	-0.206430576964	-0.865144379466	-0.635986095844	0.0869056003198	0.148774471377	-0.317315260704	-0.240138722676	0.565978505292	0.202470800703	-0.0512552058178	-0.0173192271855	-0.22954304851	-0.238998880498	-0.24810838581	-0.589143697658	-0.175082911629	-0.215522901196	-0.035497058648	-0.048576139545	-0.258790310018	-0.392182493596	-0.614788048744	-0.62434876228	0.592641116898	0.146590224758	0.103089721825	0.121344534973	0.0642660326194	0.224113136289	-0.781658907289	-1.2366903116	-0.168404083153	0.0789922319005	-0.499196556912	-0.518898345706	-0.302015434598	-0.116616779438	0.385155908286	0.376137327431	-0.380269324026	-0.555400507214	-0.390833762605	-0.248962017691	-0.0550799435733
Piazzolla	1	182	0.515350844083	0.454446941425	-0.231380931448	-0.0654391900445	-0.368202197819	-0.332940231127	0.202175669039	0.450343600954	-0.369942373679	-0.071727922627	0.775905582554	0.254159305133	0.0431413320329	-6.11541065742e-05	-0.00642054187425	-0.0780746237422	0.0228744997033	-0.50587628834	-0.0688924993496	-0.157624448342	0.0635039951009	-0.00944727212442	0.0994603600836	-0.170658655162	-0.147286608997	-0.417374740994	0.211575556219	0.00957858075667	-0.0815154584458	0.0361977090505	-0.133043369769	-0.0477749696281	-0.245503766167	-0.518846214959	0.393845617241	0.611637768399	-0.205680254541	-0.180358581453	-0.00047201451516	0.28381504969	-0.288247666409	-0.64696737905	-0.505472328754	-0.504658230851	-0.463909370231	-0.152702134732	-0.2691037796
Piazzolla	1	184	0.478406693057	0.602832628629	-0.139385563321	0.108127445336	0.0966932033652	-0.0431329655778	0.212732596494	0.638459188588	-0.502206378012	0.0887802568998	0.811248686632	0.246810784744	0.102317120185	-0.00600912571102	0.143879598721	0.042671504572	0.207706543058	-0.398195183559	-0.00215344467176	-0.116926310592	0.126621212787	0.00351996299964	0.309763618171	0.0113759160502	0.197698970768	-0.174464284348	-0.202514264396	-0.166506533177	-0.225319186033	-0.104350367702	-0.283995055234	-0.301577769889	0.226572936443	0.129589584969	0.882879083264	1.00495551405	0.101303110723	0.0817517370541	0.279074786722	0.576175074452	-0.849000237852	-1.48003243941	-0.527409292825	-0.430429190186	-0.558660580524	-0.0794027148511	-0.428637733368
Piazzolla	1	186	0.312307051664	0.592030188985	-0.108162414511	0.178483950678	0.443921384369	0.228712802562	0.129300274148	0.633662614069	-0.619074260762	0.222670162337	0.750582161736	0.241207508054	0.146650305466	-0.0223452514532	0.227599756819	0.156410085405	0.296366789974	-0.279857537079	0.0303271959588	-0.087851566254	0.164965999837	-0.00791590900573	0.351764871587	0.130064770819	0.357256035091	0.027374326666	-0.552146219881	-0.337684529618	-0.313130375867	-0.278813344522	-0.498211379494	-0.592418090244	0.567749864294	0.597745808361	1.26430790843	1.2580839877	0.319397893076	0.201107243034	0.490239237103	0.720029979417	-1.28097398435	-2.07252384473	-0.449356725438	-0.418752455347	-0.704516523192	-0.0468581771792	-0.526345568732
Piazzolla	1	188	0.11519226562	0.48974095936	-0.237620625403	0.073954412073	0.662346409864	0.492003479414	0.00473914120942	0.460572430238	-0.627301231654	0.319601236673	0.681491197215	0.283150248097	0.202574019764	-0.0326593784941	0.288320292826	0.29894941791	0.332983104565	-0.148031892107	0.0588816935165	-0.0446123328686	0.184495552041	-0.0355581160743	0.29127036819	0.212782489723	0.360068345606	0.160450938366	-0.80868526134	-0.467366603399	-0.365896929094	-0.461571544304	-0.842292107234	-0.936286238431	0.779120796516	0.874693156375	1.518054279	1.4038354548	0.385684880342	0.184620395412	0.591418300704	0.714729948365	-1.64147224214	-2.48668128431	-0.314645231131	-0.506590186443	-0.882607588649	-0.0520934671577	-0.591657508991
Piazzolla	1	190	-0.0301789432789	0.391000917227	-0.515438157271	-0.155053748585	0.779211195915	0.721335906808	-0.0974571825105	0.217015661603	-0.499715954302	0.357180281084	0.63900877576	0.339332748908	0.271024074432	-0.026550871179	0.357694772117	0.458753254273	0.362918307479	-0.00976419954307	0.104654724539	0.0270187876563	0.180854156038	-0.0680917282884	0.207419432342	0.276850517761	0.276496635686	0.222797695094	-1.01123880091	-0.558827281732	-0.426890300192	-0.634535525835	-1.26996201986	-1.28045858482	0.884688178049	0.996224077027	1.60156817867	1.4375345123	0.275004737967	0.0808413935384	0.526969857134	0.569227589709	-2.00967000906	-2.82991629256	-0.222867543228	-0.708026848965	-1.04994110319	-0.105446987755	-0.683622514851
Piazzolla	1	192	-0.10120079473	0.354497831176	-0.830568187268	-0.386442803355	0.806644956631	0.852289947468	-0.151032232621	-0.0033295717782	-0.303739484735	0.319005031925	0.60298270404	0.341355628092	0.324600823187	-0.00874706195057	0.425277828414	0.580382377892	0.386634857452	0.104370826742	0.158496643198	0.108912952658	0.150815789086	-0.0903524604072	0.132420613715	0.297318853418	0.154102698736	0.209770063175	-1.19291981122	-0.649068359724	-0.51667891832	-0.778333823014	-1.62157900789	-1.51894098401	0.886655011135	0.982800266369	1.45908332399	1.31131324769	0.00452486725207	-0.0606086931118	0.256990059221	0.299796590664	-2.37899494008	-3.14397107489	-0.274420132674	-1.01646343704	-1.16756173766	-0.239202829853	-0.83942482038
Piazzolla	1	194	-0.116826564528	0.374831310937	-1.05940101766	-0.547562845369	0.711953980018	0.813352595899	-0.181976887923	-0.161185514299	-0.152091824778	0.227488501121	0.530008735964	0.268102166866	0.329338149552	-0.000729456214453	0.457390999552	0.611850634933	0.36766392417	0.154970219518	0.189693630241	0.163210753211	0.0953925419801	-0.0923927107392	0.0522416454317	0.236086295304	-0.00549097605935	0.11723330521	-1.31486655627	-0.758467018939	-0.603113419458	-0.863441470765	-1.70927324314	-1.55380854268	0.750820532991	0.820740454841	1.06128538249	0.98720529716	-0.360721219902	-0.204904723688	-0.198173289583	-0.0575763750917	-2.59990886212	-3.35151011021	-0.484711653999	-1.38426493538	-1.2167901278	-0.473287094711	-1.02317545042
Piazzolla	1	196	-0.0870862970976	0.406470446912	-1.16144431958	-0.685078540327	0.442205914457	0.569250807645	-0.230703578856	-0.258647314711	-0.10517206702	0.136922225946	0.387893983326	0.150972478335	0.264963688639	-0.0288047502022	0.431757355708	0.538553441289	0.27991955537	0.119751422988	0.172171702969	0.163876452753	0.00999941164621	-0.0844521254945	-0.056774786294	0.088158328077	-0.221354322756	-0.0378154241088	-1.29450366573	-0.855008297718	-0.634697085002	-0.868470684059	-1.44264359758	-1.36731260683	0.444232837955	0.495604274989	0.44073717829	0.482939634786	-0.725697585016	-0.333386793124	-0.753754046506	-0.458392270854	-2.47298573774	-3.32650006508	-0.770417534411	-1.72556169282	-1.21286464859	-0.789850226069	-1.14471934223
Piazzolla	1	198	0.00601867407302	0.404202790716	-1.18782526993	-0.904152417727	-0.0102242390755	0.157505399905	-0.30741382654	-0.300790361274	-0.134717223312	0.083742199858	0.171199934443	0.0139138858521	0.128896684171	-0.108288473965	0.341259115	0.373345738998	0.136079126089	0.0094728567004	0.104543237468	0.116611723409	-0.114846031486	-0.0948812969012	-0.203955024435	-0.1111240679	-0.496668147653	-0.21363217655	-1.1008608058	-0.882477161926	-0.608236520421	-0.810504059936	-0.900347885536	-1.04405569855	0.00339797896985	0.0463647439849	-0.303462836081	-0.129123865266	-1.00542773044	-0.444949537129	-1.30429580743	-0.875572032359	-1.92533292726	-3.01748959906	-1.03695752411	-1.95563104596	-1.21439652459	-1.15455027515	-1.14239515544
Piazzolla	1	200	0.165835253838	0.341347085263	-1.19397079924	-1.23121045776	-0.56501785961	-0.305919872114	-0.389614872509	-0.289845755293	-0.1855725278	0.0513096528889	-0.10961360106	-0.160247514825	-0.0656807042732	-0.234744764236	0.179156423643	0.136095638115	-0.0285954201157	-0.135941419226	0.010958725469	0.0506434789038	-0.273417817549	-0.14499870947	-0.383716131845	-0.314958484647	-0.803333438976	-0.364091201664	-0.797110435488	-0.816221830953	-0.581284901062	-0.738944494333	-0.286363631651	-0.717995703026	-0.441170960539	-0.410763182945	-1.03195882231	-0.747694149251	-1.15349341914	-0.5446780258	-1.75864197987	-1.28697388188	-1.09451062206	-2.49500310993	-1.25109150216	-2.02517905717	-1.29688553655	-1.53444756603	-1.03254617781
Piazzolla	1	202	0.332213049211	0.215806805491	-1.16921103541	-1.54178185544	-1.075171299	-0.664312649876	-0.442653734274	-0.245946626442	-0.235430935795	-0.00791990370344	-0.433583496926	-0.393287331285	-0.283855655813	-0.377320627791	-0.0490783297	-0.135675085115	-0.183463556226	-0.265834215366	-0.0742760997945	-0.00675474818185	-0.428855841234	-0.227307020053	-0.571467908507	-0.482026022233	-1.08325367409	-0.45504357646	-0.476744015893	-0.671966948619	-0.601955152753	-0.685165566342	0.194616948591	-0.485674618431	-0.732699905055	-0.727425340368	-1.59847367599	-1.25885730376	-1.15655903851	-0.614307103693	-2.03032017666	-1.62266943678	-0.243181407919	-1.88829320368	-1.39524556186	-1.91568683124	-1.47174478431	-1.86117745376	-0.863573251981
Piazzolla	1	204	0.407514636091	0.0586588224292	-1.07740850509	-1.65065325864	-1.39100782033	-0.788052758526	-0.430729073647	-0.20463976127	-0.276157244031	-0.117087633678	-0.744078089971	-0.651629671564	-0.468131635424	-0.478977558176	-0.298166618334	-0.372920375275	-0.308180410496	-0.340793275472	-0.1263193992	-0.0468093643935	-0.524724231861	-0.308669126156	-0.714385540787	-0.573524882608	-1.26131259992	-0.465396858778	-0.179274849127	-0.469483175522	-0.645072969046	-0.629581948972	0.443218555598	-0.35618544242	-0.799268057637	-0.820655952783	-1.89262082006	-1.56038506059	-1.02327261214	-0.606216895774	-2.04533983511	-1.76306347968	0.406967563088	-1.28810595279	-1.39888974167	-1.62922456369	-1.62960547331	-2.0124191371	-0.646542286711
Piazzolla	1	206	0.340711209975	-0.0816584081387	-0.950239452193	-1.50470250881	-1.42864039532	-0.641084855298	-0.333819687465	-0.186723666715	-0.278633276568	-0.251202162807	-0.942494798696	-0.843820322104	-0.565989199294	-0.487720483478	-0.497380834798	-0.512545180726	-0.391686790496	-0.351341639584	-0.143063044882	-0.0741555076687	-0.520765188731	-0.349129729712	-0.756530225008	-0.571205889694	-1.28954594866	-0.399571863079	0.110338439867	-0.221381117514	-0.641538795877	-0.534446432327	0.480167650803	-0.275089765937	-0.698811486086	-0.737622633223	-1.91202376242	-1.62525012349	-0.803939344567	-0.497365614785	-1.8259980105	-1.64686456322	0.786614883749	-0.706024563937	-1.20322002691	-1.22158605096	-1.62522024218	-1.90689522243	-0.367472500945
Piazzolla	1	208	0.175157634779	-0.177840218801	-0.892301290339	-1.27656080885	-1.20955667323	-0.303466555922	-0.174537847901	-0.18313235082	-0.218570129102	-0.369253203887	-0.954359545171	-0.886403270146	-0.56803072676	-0.403778752275	-0.604625030507	-0.552048447158	-0.441498814369	-0.321706216511	-0.144006621084	-0.093039446445	-0.424583599055	-0.322306346762	-0.693535237533	-0.509884800459	-1.20141207623	-0.308453739616	0.399132383853	0.0395593608232	-0.557608824638	-0.3980857677	0.391924650702	-0.190206662303	-0.54404400267	-0.604041949272	-1.80024986599	-1.54959975404	-0.604846279226	-0.348371793548	-1.55284420374	-1.37891818816	0.977945512465	-0.111204310502	-0.891134640828	-0.836640958399	-1.45075219384	-1.6230441567	-0.054338309847
Piazzolla	1	210	0.019226728152	-0.22892771609	-0.971570672778	-1.22130850448	-0.837813454042	0.0787135093812	-0.0118447308424	-0.168109756678	-0.117909640807	-0.4495318086	-0.80557095905	-0.764192515305	-0.508631567366	-0.280566935432	-0.626748172662	-0.534420840389	-0.478113091511	-0.285740638579	-0.149221923079	-0.10071931554	-0.285748025409	-0.230148826181	-0.57981556783	-0.458381732003	-1.09711631945	-0.263190270289	0.661569298937	0.258132896428	-0.417223454978	-0.255052637326	0.280990506646	-0.0884057798933	-0.382535108008	-0.490816446646	-1.74473233607	-1.48833214754	-0.530538028926	-0.271618059709	-1.45682882804	-1.16899209681	1.13486440188	0.513115549203	-0.662706454146	-0.646988738891	-1.27392657278	-1.35534687933	0.216586763875
Piazzolla	1	212	-0.0265546857217	-0.22963108363	-1.13340778177	-1.42647740938	-0.428991599159	0.386876039044	0.10778363087	-0.115211372185	-0.0217827151714	-0.4822551375	-0.602922448786	-0.534453691653	-0.428535274997	-0.169850622911	-0.583725435819	-0.478947676593	-0.502786354203	-0.250609875796	-0.153983226918	-0.0886129673609	-0.154187544525	-0.0989008024507	-0.464330457385	-0.445375134329	-1.04874071311	-0.277550404043	0.875413972926	0.399869851817	-0.255695415389	-0.130352503533	0.240375724708	0.0237658123828	-0.165402130988	-0.345911503455	-1.79461508159	-1.51568933106	-0.591325468313	-0.323106354949	-1.60848865643	-1.13631974931	1.37922472132	1.14945315978	-0.639458483137	-0.72359447026	-1.25929764425	-1.22685764218	0.390607682155
Piazzolla	1	214	0.0665998816917	-0.162857883994	-1.25083965349	-1.72569633385	-0.0559806241639	0.589725801693	0.186413913895	-0.00619752222308	0.0539989191889	-0.452316520884	-0.438880888838	-0.292939636076	-0.347879578842	-0.0793484962873	-0.477927080665	-0.358282810339	-0.481440888046	-0.18654783983	-0.130798397084	-0.0471729838574	-0.0463407180285	0.0430292107039	-0.33920635228	-0.416253944293	-1.02856633314	-0.270169219138	1.04880660867	0.482368443246	-0.0811286499657	-0.0128550266854	0.320820493742	0.152926924786	0.170189290883	-0.0645787556393	-1.80412600179	-1.56464594677	-0.688444502568	-0.442093349014	-1.84193590109	-1.20308257551	1.71908211663	1.74843593784	-0.730799465672	-0.974720268325	-1.37570117696	-1.17648280887	0.484002842774
Piazzolla	1	216	0.256290177697	-0.0179391527672	-1.23870974866	-1.84946464871	0.27256751583	0.732472175553	0.263742311597	0.161820131571	0.124201515205	-0.347676798497	-0.335538631512	-0.12104720238	-0.263960325264	0.0181937305422	-0.298873700512	-0.139536468145	-0.36744345038	-0.0522508747762	-0.0583029076406	0.0279768525467	0.0524637049857	0.178769412465	-0.156624638203	-0.268446274036	-0.929100593383	-0.123941346523	1.20437202814	0.557775497937	0.121506856518	0.136000580146	0.500515078304	0.320909942308	0.624918171393	0.406322637068	-1.56074861246	-1.4892390216	-0.688416846928	-0.498017276	-1.88858680738	-1.17516160127	2.04237415765	2.2272423584	-0.7117334784	-1.20813744051	-1.40381374278	-1.02853406042	0.563970322348
Piazzolla	1	218	0.492354042747	0.202831132915	-1.09465864979	-1.63814476148	0.628513095479	0.890791344449	0.38357376131	0.376452885788	0.199600306343	-0.167707017167	-0.272972311538	-0.0331582474103	-0.155933100369	0.152036155197	-0.0351480488428	0.1778230023	-0.129957375458	0.173356725035	0.0594983103767	0.133749197315	0.161109497115	0.294069575039	0.125973372507	0.0727265686685	-0.635088375837	0.21821416693	1.34543986876	0.6661747634	0.364062413538	0.355130095726	0.697997546044	0.536263413329	1.15162223709	1.03818907645	-0.950954643598	-1.16043362632	-0.497262365967	-0.383151548415	-1.56382000853	-0.890702536396	2.20133942227	2.48744519098	-0.413428488441	-1.23801765431	-1.11914645574	-0.646347560208	0.694396713839
Piazzolla	1	220	0.746512298434	0.472846365907	-0.864215437674	-1.14651076832	1.12763126852	1.11898106425	0.560181506346	0.610387402888	0.273428491103	0.0772573893	-0.236002765392	0.0293397221249	-0.00438841532327	0.324047170126	0.307124898074	0.548795013263	0.224880373911	0.472172817496	0.197055216771	0.259024087215	0.273082373847	0.365150737703	0.504327314581	0.581330060143	-0.105204517118	0.699070961578	1.42486261956	0.790873123832	0.618327429091	0.632807242684	0.817319950376	0.758762842464	1.68750413214	1.72776602456	-0.0460474514183	-0.550099332514	-0.104410917267	-0.0819097496919	-0.874565114797	-0.322796469042	2.10890064226	2.45843918219	0.135733526525	-0.980403421746	-0.480783573107	-0.049670614739	0.87599168844
Piazzolla	1	222	0.963714604137	0.714866982724	-0.616964152252	-0.599777817015	1.79168807795	1.39624493881	0.749597106598	0.805882836207	0.326987643471	0.342386314226	-0.205688068885	0.148002991099	0.177450124336	0.497383007778	0.670395066361	0.881642066138	0.628465712762	0.778345526949	0.315794538867	0.378730072399	0.348022172642	0.364450829684	0.893521689087	1.0988713993	0.561362760891	1.15178150867	1.34381818017	0.850246097499	0.79444131512	0.865295955515	0.78109565297	0.891878770861	2.13140405531	2.30048686071	0.909304558696	0.210694592574	0.383994045992	0.309686127677	-0.028139689534	0.388500142962	1.75139325894	2.1155197353	0.702773807391	-0.520557865128	0.312532058859	0.568461538133	1.00662224486
Piazzolla	1	224	1.04268612566	0.82008298304	-0.442277135865	-0.238242979227	2.43938096308	1.61135624351	0.8560206578	0.872031273685	0.334369991906	0.529673809692	-0.126751299092	0.362307047229	0.343032450714	0.620925798021	0.949897910421	1.07664347371	0.958530268114	0.995272934519	0.37604875924	0.454197704303	0.342870052163	0.279955947252	1.15022598997	1.40292472834	1.14950974726	1.3730492343	1.01834124171	0.754664472802	0.787496619524	0.911107943755	0.549855064563	0.835120135356	2.33986122005	2.57499779379	1.6205493528	0.881370360001	0.774530801393	0.635119712437	0.676884727677	1.00854279366	1.13737128403	1.46270560454	0.997880036644	-0.0811525898184	0.946890636836	0.962415075338	0.925745813869
Piazzolla	1	226	0.920640245233	0.732599254291	-0.412166902533	-0.157437609348	2.78392495706	1.62874121299	0.795860307535	0.73912104755	0.276706953734	0.544498634099	0.0581129922019	0.621856259224	0.447438649181	0.669697449017	1.06790506734	1.10113226839	1.11571402465	1.05209615919	0.362004521597	0.455792267122	0.257103367141	0.129767534886	1.17508051725	1.36517347746	1.47311348159	1.25427906436	0.476109804517	0.492617029417	0.573111559767	0.724277242881	0.149376465699	0.568048124602	2.21277628673	2.4870536339	1.93105497833	1.28454016603	0.922156424018	0.787014883916	1.0469762101	1.37235447434	0.287316456491	0.540483356959	0.889177351309	0.141300803526	1.21277579836	1.02318114878	0.546430703771
Piazzolla	1	228	0.651880096017	0.508086000704	-0.528004113175	-0.277602847481	2.6629923421	1.38913143909	0.566116437118	0.431681265394	0.17117639229	0.385078881142	0.332865772666	0.799265313319	0.472489334312	0.649994645002	1.03578145546	1.01070522266	1.09667060975	0.954022306332	0.298574801059	0.388534359026	0.139293315477	-0.0416854301193	0.997002047368	1.04952452145	1.50446448302	0.863043520049	-0.129325147377	0.15614938275	0.240583756366	0.409326270562	-0.32146780923	0.177296728567	1.77722923447	2.12758154526	1.90980867053	1.43428909401	0.854828973417	0.788190911383	1.11026671871	1.49488842164	-0.719606240135	-0.538299794459	0.482302491814	0.129122466123	1.12740849912	0.850493682158	-0.0586570545103
Piazzolla	1	230	0.360869206371	0.272209550458	-0.718161908341	-0.448601151768	2.14374793834	0.946987016241	0.243894325581	0.0664818125015	0.080152951304	0.143657854467	0.618269342277	0.794358788473	0.428135492726	0.570931569586	0.926500415901	0.879823728874	0.977236090212	0.767830722658	0.234623498332	0.287871831339	0.050039850431	-0.185563876925	0.739804457882	0.634704610411	1.35246439179	0.373466306426	-0.620862468278	-0.124620651406	-0.0812144273225	0.125509797478	-0.742258408216	-0.209652738292	1.16249474894	1.64098469977	1.75063738412	1.48054869869	0.732478183804	0.760016315154	1.03348422634	1.51221645556	-1.73938353704	-1.59893740756	-0.0153732429073	0.0143481935745	0.860573929328	0.632913873852	-0.721463199931
Piazzolla	1	232	0.136388415618	0.130665151718	-0.889055474506	-0.557010898293	1.42235637098	0.423601938235	-0.0704527881243	-0.230091913801	0.0700807621953	-0.0786521944513	0.864322727672	0.638001834428	0.351138671024	0.437701920339	0.811173550888	0.741302112737	0.842003742243	0.567285472203	0.20971097239	0.193530321244	0.027460525096	-0.270234223726	0.52512506399	0.26252853848	1.15435396833	-0.0709789535016	-0.902972456986	-0.262495096399	-0.305809738831	-0.0295697745589	-1.03737733813	-0.505413877494	0.517674489632	1.12628075611	1.60710972334	1.5541356048	0.688782292082	0.811384343942	0.955005616378	1.53981650458	-2.62138693857	-2.46730087012	-0.457222409211	-0.0795051887877	0.583733443041	0.496062424957	-1.29453903994
Piazzolla	1	234	0.000160418096976	0.123707733611	-0.972990956725	-0.556008664223	0.686159041944	-0.0554049739838	-0.298360790962	-0.387349900994	0.159762001	-0.224260318556	1.08195155757	0.465703423578	0.294289863748	0.27708788819	0.740722348835	0.609825861942	0.749976920093	0.406620018705	0.237731597562	0.135138609487	0.0798214502321	-0.282202817256	0.424308918215	-0.00939338083335	1.01580319913	-0.398720279429	-0.965133236325	-0.236673345058	-0.391768586218	-0.033357241789	-1.17857698852	-0.674360071023	-0.0312864622453	0.643847003526	1.52261707696	1.676819823	0.744310707003	0.961341196727	0.922910464636	1.60136969552	-3.23956355172	-3.01239924119	-0.759444067077	-0.118707401661	0.404415699503	0.476922419374	-1.67132431641
Piazzolla	1	236	-0.0494401953873	0.23575850967	-0.949920158378	-0.468537942383	0.0703733864053	-0.394176357524	-0.394300961719	-0.385998551393	0.317874195707	-0.26544671262	1.27554216259	0.39186473753	0.29003366721	0.142258102268	0.747933725823	0.518627472372	0.734191098278	0.322907672968	0.308218483485	0.131986592367	0.18779611943	-0.213990646798	0.458869234246	-0.152754012516	0.991748687623	-0.563761102113	-0.831977708986	-0.077175894944	-0.318625718767	0.098399203922	-1.1476228294	-0.700432164462	-0.398526299941	0.247328756194	1.45822843358	1.77253612846	0.846850745482	1.14414188936	0.939900166422	1.64436353386	-3.485263456	-3.16386188726	-0.836071150222	-0.10964354576	0.374604925245	0.56263059571	-1.75418193553
Piazzolla	1	238	-0.0127784651049	0.412572095613	-0.85561723737	-0.397849056171	-0.345160947714	-0.554196771032	-0.351395871346	-0.239397807357	0.492306915398	-0.20320888563	1.39327342555	0.425133764058	0.318788898426	0.0727912938415	0.814351410296	0.486403120493	0.780046366204	0.321524697954	0.387503926588	0.182916436445	0.303396212476	-0.0682706067626	0.582771077232	-0.151717307295	1.04279049503	-0.544532990645	-0.560678602217	0.143234176363	-0.113817499773	0.305087802314	-0.944580723416	-0.585415133044	-0.573257589618	-0.045661388951	1.33322389875	1.71821443648	0.930571816296	1.25458104092	0.985901328407	1.56954995754	-3.31045762033	-2.94674414409	-0.648213005197	-0.0576254028105	0.471698900964	0.674494994365	-1.50350630307
Piazzolla	1	240	0.08309496507	0.574293411283	-0.766657182253	-0.490498344893	-0.569179955805	-0.577663836891	-0.213828332244	-0.00851239846053	0.621795465265	-0.0991116490894	1.3626025118	0.47897862486	0.3237099781	0.0555363783827	0.842412346132	0.463126002033	0.803245584591	0.35309822264	0.423135558528	0.249639155132	0.358203326211	0.116673419198	0.663895312307	-0.0560609857887	1.018641959	-0.398477399493	-0.269227555102	0.317123650676	0.110770430223	0.460539186047	-0.633452238615	-0.377422717334	-0.635320740609	-0.289489302857	1.05453283745	1.40250759576	0.931540378583	1.19589200624	0.98992086152	1.26564501448	-2.80164191097	-2.49699520029	-0.313091540849	-0.00213052307598	0.566929643326	0.645659704369	-1.03422458095
Piazzolla	1	242	0.163852328767	0.646619292731	-0.755459750242	-0.837453663068	-0.712126617505	-0.569367831895	-0.0745917249602	0.188277809857	0.643335973595	-0.0640004083181	1.14263835862	0.435201385188	0.257307503603	0.0328762848739	0.709191631438	0.35022203261	0.694423346031	0.334220819749	0.367330740678	0.266350542995	0.292405310419	0.256916575579	0.540375059917	0.00709059144453	0.75016102054	-0.259828095156	-0.101306693581	0.340976318718	0.202429721174	0.420547437474	-0.336724341272	-0.167702331071	-0.706113578233	-0.572729204677	0.565834147099	0.79560558437	0.802491835047	0.924356866514	0.840772557754	0.68291407054	-2.15517813768	-1.99599821669	-0.0777151546386	-0.0347686477838	0.478053744261	0.305974747912	-0.601176613478
Piazzolla	1	244	0.15399268266	0.60045428461	-0.847629488137	-1.40274709005	-0.916391156472	-0.637542850097	-0.0379309943057	0.224823515951	0.525701678542	-0.177471637267	0.730447214614	0.22345332553	0.112618412062	-0.0494941667397	0.372858563499	0.0884218242372	0.41147900398	0.212029915834	0.210830350622	0.184391108044	0.0932317873334	0.262517342329	0.139565873514	-0.077624901786	0.188211398925	-0.24847879995	-0.124843960263	0.174564188701	0.0787778343901	0.129871041485	-0.157597433821	-0.0384314972823	-0.869617587733	-0.937002565928	-0.090997265401	0.000630374451082	0.546997666538	0.474177023016	0.472857134027	-0.0931493279228	-1.5425815575	-1.56643731219	-0.138093844405	-0.236371097492	0.0977418157888	-0.367807277166	-0.438967913966
Piazzolla	1	246	0.0574620474548	0.461334052795	-1.0019683723	-2.03635039904	-1.23569180592	-0.829181926566	-0.157912579856	0.0565745264591	0.299634686192	-0.419882493125	0.150500511528	-0.122056064725	-0.0782919841928	-0.19570881157	-0.0782820714426	-0.276702821888	0.0238050976979	0.00980501110084	-0.00299550853985	0.0158269205396	-0.1842810058	0.108304125688	-0.446843237958	-0.308969769864	-0.545131975942	-0.379571964086	-0.274784437711	-0.123068506178	-0.199330328725	-0.309870134587	-0.103565950535	-0.00769065846738	-1.11425315261	-1.32825864061	-0.755556050293	-0.765843893732	0.233438145	-0.0524372829136	-0.049369873729	-0.849655470939	-1.00893604478	-1.22438164487	-0.481765434612	-0.59399148431	-0.518662841697	-1.19097049936	-0.596773443124
Piazzolla	1	248	-0.0276644438648	0.281934603365	-1.10861190864	-2.52280887656	-1.54913828143	-1.078909061	-0.396609497113	-0.231065808867	0.0463051395971	-0.679371087043	-0.535681222918	-0.486683421517	-0.263751294469	-0.35053470435	-0.477138021	-0.607231429484	-0.328395676601	-0.186550129775	-0.19735221532	-0.164526997522	-0.436392119084	-0.128061865814	-0.996468628099	-0.556232294944	-1.21563936347	-0.548814742697	-0.407589758312	-0.413725442902	-0.460416370114	-0.683585081687	-0.0787770423968	-0.0122113251265	-1.30693367142	-1.59436902337	-1.20144083302	-1.26501973753	-0.03408177313	-0.516127924283	-0.534979618154	-1.34135148897	-0.498443276218	-0.907082771987	-0.888236939804	-0.975714978923	-1.17135957936	-1.85452453882	-0.907388301908
Piazzolla	1	250	-0.000470951141045	0.111956452033	-1.03397641351	-2.63499392584	-1.59939583927	-1.21266170652	-0.642123826289	-0.47205748408	-0.148183812717	-0.802844183506	-1.21289801564	-0.765418020404	-0.395324970202	-0.441843806266	-0.671180932528	-0.751086564787	-0.506145650157	-0.279776876688	-0.299922274254	-0.263060797585	-0.567078979156	-0.310442762194	-1.26701105856	-0.645934518241	-1.57209899703	-0.593022952086	-0.406798412938	-0.553165147002	-0.530772669223	-0.790922345046	0.0495975113433	0.0617212192775	-1.23824909466	-1.53559615108	-1.24287258732	-1.3397289787	-0.169215265619	-0.779732351648	-0.769278468772	-1.40176775495	0.0473603293047	-0.534699994447	-1.06556042201	-1.18634699241	-1.60724154957	-2.07350593209	-1.10151219808
Piazzolla	1	252	0.136110920233	-0.012127237323	-0.732945784628	-2.23138198884	-1.19020537112	-1.06498254407	-0.778225774933	-0.533857815252	-0.248811832747	-0.661955410495	-1.71592322447	-0.917078299531	-0.449306360814	-0.445817958257	-0.596921581156	-0.642097538888	-0.429893665381	-0.214725441392	-0.278809901176	-0.227357247969	-0.546635622522	-0.347295309481	-1.1227337201	-0.479714668853	-1.44518796162	-0.397103763009	-0.247658321873	-0.477478378419	-0.345222262352	-0.57011119275	0.350365247635	0.303367151975	-0.788759837627	-1.04749819026	-0.844935484921	-0.979977271627	-0.148805014175	-0.761020965081	-0.649406024059	-1.01285908298	0.61416101448	-0.0809592909673	-0.827451282226	-1.08463979719	-1.63371967003	-1.71698362749	-0.979503325314
Piazzolla	1	254	0.273953346985	-0.0696576026313	-0.334391187798	-1.37062674914	-0.404011829958	-0.643527705012	-0.747311410132	-0.396854294614	-0.300518581277	-0.24167381056	-1.87819178775	-0.93657229453	-0.437493025817	-0.408553260316	-0.311929687678	-0.355104505853	-0.120802011244	-0.0136061424975	-0.158841404086	-0.0805690768017	-0.425215963169	-0.25979632312	-0.617917597147	-0.107803957547	-0.848231689721	0.00701590375911	0.00705867078682	-0.240810796755	0.00614264906677	-0.135973980637	0.762598939835	0.696982268607	-0.105461685171	-0.276753697919	-0.165310370765	-0.334595620142	-0.019387092748	-0.480941172314	-0.251350230924	-0.316779708263	1.10066289424	0.37346244065	-0.212406189926	-0.690528566852	-1.21795580212	-0.879926127406	-0.529208693723
Piazzolla	1	256	0.304877988652	-0.0666083467669	-0.0625508570382	-0.318162096427	0.407151352094	-0.151790408628	-0.556974875415	-0.132859862509	-0.380325975832	0.309486033471	-1.63155424369	-0.817034047182	-0.392202756139	-0.391463228969	0.0388780035968	-0.0530469999294	0.295026496981	0.229760744812	-0.00293421548718	0.097850399661	-0.287240103234	-0.142949909171	0.0269776268786	0.300131981092	-0.00965243986792	0.443544436258	0.26311383529	0.033402036097	0.33925907993	0.29995087217	1.13154071255	1.10926413221	0.45031570737	0.423436550069	0.526641663574	0.340603347402	0.142307464466	-0.0625055037052	0.228651092932	0.434488361678	1.36427697098	0.66186021584	0.539755288839	-0.182001782282	-0.516616158996	0.145896862395	0.0908609601925
Piazzolla	1	258	0.214891034387	-0.0407433342922	-0.0272943411917	0.604584321178	0.891134994423	0.182954312547	-0.245240206147	0.177828755001	-0.505225629069	0.764355120413	-1.08746939959	-0.575187460145	-0.335768870677	-0.404879788215	0.317410479525	0.144022220888	0.648709439394	0.406360251085	0.132598825888	0.231417971234	-0.18796083359	-0.062463068957	0.562220595404	0.5817296214	0.738885623368	0.728012209056	0.470049237685	0.253909438878	0.520957117167	0.579994359522	1.32650775034	1.37453004823	0.603764348206	0.766592753246	1.01060944361	0.79873808304	0.28177347141	0.333093396343	0.607771129928	0.987632192917	1.31616205032	0.648722236581	1.15952788048	0.236680201435	0.209415412995	1.01793994626	0.692078816267
Piazzolla	1	260	0.0811337903924	-0.0301509594244	-0.109292182749	1.20612672016	0.948961479825	0.286882213669	0.138299140973	0.492975619813	-0.614062283117	0.985119190546	-0.494258708781	-0.299366649119	-0.271561549273	-0.415812842097	0.471206234301	0.238053222719	0.823491960599	0.45913168171	0.228704821181	0.293406156876	-0.128716135304	-0.00587435203205	0.851410873744	0.696459286536	1.15351002812	0.807207054337	0.659041673685	0.427915916566	0.573993995033	0.701037218261	1.32633839127	1.4062569365	0.400676842039	0.746162929505	1.22934114869	0.935201050711	0.391691146782	0.592804320268	0.816378375966	1.2166507471	1.01377442619	0.361339655312	1.53427952605	0.480561106682	0.754893718296	1.52707738331	1.19160065757
Piazzolla	1	262	0.00193855305584	-0.0217568011769	-0.0867190380337	1.48996299514	0.729640586122	0.242865825834	0.518332077512	0.780970193248	-0.650865361313	0.998991822927	-0.0821587880563	-0.11646165857	-0.201547170916	-0.404439774558	0.530491802675	0.305617421024	0.805314309702	0.405991471861	0.293683449139	0.304245416868	-0.0836214680414	0.0642531414889	0.903287829606	0.71432421575	1.18945383907	0.756488845481	0.897227902514	0.627845417039	0.62853878508	0.772867418681	1.19558157017	1.2358969817	0.11407356542	0.555545176977	1.27290740522	0.845345417428	0.500200480505	0.702785333461	0.902274298565	1.1865929464	0.64983934362	-0.001796995869	1.73539824771	0.607052975499	1.0726977379	1.68175211928	1.60759633313
Piazzolla	1	264	0.0328955803309	0.0458866709532	0.135594933278	1.56917275683	0.440116378027	0.168070985718	0.796033980694	0.98230616314	-0.62695699022	0.921715997493	0.0600515686158	-0.0808866628778	-0.131518867709	-0.375349951585	0.553141959918	0.403747377121	0.660940843462	0.313928560412	0.334425082856	0.297834718913	-0.0400606420686	0.138699257319	0.802688337913	0.711700264493	0.965276128796	0.667226248634	1.19393012398	0.888312184888	0.770505494666	0.883828272909	1.00537449144	0.961526810502	-0.0408430066034	0.35344850608	1.26980711712	0.740032063779	0.639345960675	0.726916214475	0.959553081335	1.07951697861	0.409532178936	-0.223233309976	1.87081002715	0.708598614879	1.22119843655	1.62396277709	1.94225402831
Piazzolla	1	266	0.163513320068	0.204531212301	0.445778101735	1.5290956042	0.19939753307	0.124417457829	0.90154107189	1.03052188932	-0.577157302555	0.844918539412	-0.0166078842353	-0.124093028185	-0.0561111030596	-0.321061082092	0.582603006045	0.537139742977	0.478505703521	0.257405571763	0.346029914615	0.297254650539	-0.00885237279996	0.170700626473	0.635325747797	0.707191820089	0.647440620897	0.576595071744	1.46093938908	1.14301474609	0.95486283663	1.01767942309	0.793765756537	0.669539507354	-0.0554431265617	0.162713389524	1.28833212811	0.771622952215	0.815514470337	0.731759011701	1.04792997392	1.03478538897	0.335000323741	-0.232950670124	1.94075504133	0.804220786625	1.22919190465	1.46843399824	2.12298938296
Piazzolla	1	268	0.33543714235	0.396143584281	0.644562853103	1.36338291686	0.0283056744528	0.119115215078	0.846611804615	0.910853586518	-0.490666686612	0.795722248072	-0.190043722046	-0.13801753932	0.0365264649372	-0.218974653702	0.631281772402	0.679697744132	0.314857853318	0.282273911371	0.324985345561	0.31138271786	0.00027635862185	0.145339952016	0.455452874128	0.683497345852	0.352390488945	0.490132584354	1.5736302627	1.27203088065	1.05861378822	1.08721834081	0.577932881971	0.394631851575	-0.042005037704	-0.045159156777	1.316021012	0.925477520754	0.994892782195	0.731477624843	1.15888160533	1.06083928129	0.338128437014	-0.124183722826	1.84980839152	0.840148633325	1.05012010677	1.22974264464	2.07433201353
Piazzolla	1	270	0.484261222503	0.517695779903	0.601087817277	1.02932149535	-0.0982644313748	0.136918829997	0.70805318479	0.676768574798	-0.330196821016	0.754836380071	-0.314799433802	-0.0875972525196	0.136297490188	-0.0748533942445	0.676627345844	0.788164904502	0.179702089996	0.382786155226	0.28175666036	0.337315404957	-0.00212438308993	0.105834688507	0.282027415902	0.620928307633	0.114863684777	0.410570552788	1.46390509895	1.20241459468	0.988396727333	1.01764991466	0.367006826548	0.136037107388	-0.0908674277719	-0.255455851268	1.30099592484	1.07301123205	1.10725069717	0.698979693449	1.23420256203	1.08686413809	0.300990164158	-0.0484599091075	1.52519984737	0.76341276332	0.647500904836	0.880264101084	1.79877383857
Piazzolla	1	272	0.577754511601	0.523399094979	0.311602173884	0.552787842011	-0.211401610486	0.153987727518	0.557515812011	0.405252183238	-0.109132869711	0.681589313984	-0.264891849665	-0.0252707791441	0.208147352285	0.0631262880326	0.680215070129	0.81100397414	0.0619057253466	0.504578402418	0.236245852598	0.361267693672	0.000706994403136	0.103164736796	0.111835842548	0.497111573161	-0.0818821218434	0.320195593874	1.15969962429	0.95777111532	0.743138431161	0.800823458262	0.15777599929	-0.0994199222312	-0.21854894916	-0.410964424025	1.20151913213	1.11149067675	1.07452625881	0.61392995932	1.20861352768	1.06116378857	0.131055193311	-0.126910658429	0.994884353623	0.567997018494	0.0853107464291	0.435075884339	1.36114931861
Piazzolla	1	274	0.633683077328	0.461620900356	-0.125133260609	0.074839351701	-0.327452251651	0.145181451172	0.418047634387	0.154557243632	0.0975956926765	0.54721246603	-0.0159443881598	-0.0191284095523	0.226861817499	0.151300675704	0.628775777383	0.726209144156	-0.0326824846443	0.580682835725	0.205447627015	0.365964353812	0.0122829257896	0.144815119405	-0.0481151084849	0.298052775218	-0.245467838987	0.177340316283	0.765809666317	0.6327995066	0.415575699886	0.507197288653	-0.0530325627367	-0.274465341743	-0.38540625477	-0.450971857885	1.01746909225	1.04276449282	0.863045473846	0.496256335196	1.05521263325	0.995573061477	-0.214685169737	-0.404724745844	0.37722602272	0.292704942501	-0.474407940597	-0.0182958449264	0.842125278642
Piazzolla	1	276	0.70214706704	0.411181410817	-0.569718235273	-0.212539355109	-0.441630225383	0.100529745985	0.284904490463	-0.0332857852828	0.229623478237	0.378223927584	0.309303377458	-0.0918726939638	0.199216909622	0.189605975673	0.553399331576	0.574879807739	-0.0710217995561	0.578837723012	0.198293365561	0.345675164557	0.0289908194781	0.203860785006	-0.155267629618	0.0586951889241	-0.331198948792	-0.0272482840363	0.415836649074	0.337013531868	0.143142899785	0.254655382973	-0.236673730122	-0.34151492008	-0.534580949928	-0.342688946183	0.798670208866	0.937050504232	0.522625103971	0.396733626942	0.810174607716	0.942517748048	-0.681526515258	-0.81238874281	-0.174008629585	0.00426217896833	-0.850578218859	-0.349872587029	0.341180543034
Piazzolla	1	278	0.807460816828	0.408344782844	-0.930150092421	-0.214349511053	-0.543129790844	0.0327559880887	0.169040269684	-0.12100856438	0.292562310988	0.252330068143	0.536460024897	-0.213106241748	0.146226747262	0.194276802615	0.496591171285	0.431031960847	-0.0204969929958	0.516490199391	0.214686797827	0.31229519323	0.0506489522197	0.254221229769	-0.158566528153	-0.135475852126	-0.271954983213	-0.226149608003	0.203511754707	0.140231626376	0.0138139534941	0.12659001223	-0.339682658126	-0.288960840723	-0.644104330333	-0.123875456408	0.616746380858	0.850287391509	0.166298498633	0.346189659731	0.544670816901	0.929566534557	-1.12047457377	-1.18879025743	-0.546621772769	-0.236930160213	-0.95604637176	-0.474163279488	-0.0314677560388
Piazzolla	1	280	0.899359074619	0.442734448605	-1.2202976863	-0.0539418613791	-0.634653590958	-0.0344151372283	0.103616408207	-0.0972076966697	0.321462478384	0.217716579248	0.593564389554	-0.316448935127	0.082173878854	0.15457761812	0.465066070562	0.333583976933	0.108759459611	0.427280916684	0.240728604286	0.280657619543	0.0707397991416	0.280020916041	-0.0665710461882	-0.219923409593	-0.0760301009289	-0.327802797059	0.122923758878	0.0387291049587	-0.0104362284406	0.0912393640217	-0.34964128982	-0.176241097589	-0.744091452887	0.0851990289486	0.504914162476	0.783422008983	-0.104489730494	0.30771559602	0.301086627934	0.902388485395	-1.40149119372	-1.4099153922	-0.747389864427	-0.431918404164	-0.888463766235	-0.44728960359	-0.237108154969
Piazzolla	1	282	0.879478183706	0.484260873422	-1.50662394816	-0.0267532797581	-0.726205367801	-0.0782949912973	0.10427224908	-0.00754067788918	0.325883607786	0.226436322936	0.537988546286	-0.329113255198	0.0233567570256	0.0549061986726	0.426692521414	0.268488566689	0.24951111278	0.324011397075	0.249342476924	0.250280931484	0.0680850986315	0.26969457765	0.0270499782134	-0.214046611037	0.118715559162	-0.316079427359	0.0830178297655	-0.0311267561333	-0.0567883022694	0.017769563177	-0.331900374562	-0.118820961232	-0.85117845916	0.172794678603	0.418917291941	0.697659448247	-0.267846953506	0.18715019305	0.0691874768988	0.744461680523	-1.50627395598	-1.4913374081	-0.897524683251	-0.657619818782	-0.897625917863	-0.45721214711	-0.365373724779
Piazzolla	1	284	0.686899954681	0.484844118533	-1.78869306831	-0.379128822769	-0.814373385852	-0.0819629290312	0.135999405386	0.0566601260346	0.29144436276	0.183716349696	0.459824357314	-0.215101890715	0.00534431370514	-0.066839896077	0.35008786102	0.216559874066	0.316502099766	0.207255623371	0.21656100108	0.208800080509	0.0252906406002	0.223671136508	0.0100475507001	-0.191623366942	0.129874221763	-0.265617716228	0.00206053025296	-0.132856956606	-0.209370688793	-0.203611729483	-0.365889596198	-0.212376622372	-0.896900666263	0.154114096586	0.270880280323	0.540656832747	-0.380686681068	-0.0966432286848	-0.166115905867	0.371752719261	-1.47059153863	-1.51846466923	-1.10701578748	-0.984292308329	-1.19539288928	-0.677214190116	-0.546307709843
Piazzolla	1	286	0.357025302607	0.387794631103	-1.97200287006	-1.10794092626	-0.884070911493	-0.0447134791211	0.138196848986	0.0215173014891	0.214159139216	0.0577034953238	0.427258518624	0.00808990599847	0.0704254834639	-0.12881618123	0.234685645588	0.18610721978	0.266948155838	0.0937751312098	0.139910724606	0.150340385658	-0.0464421481197	0.160178396035	-0.155979305411	-0.19838677048	-0.118657872635	-0.249599803755	-0.117803405204	-0.275765325686	-0.43086418726	-0.558795903993	-0.457919400362	-0.455496798916	-0.772442752402	0.151608046257	0.012780652042	0.267174930969	-0.508558313279	-0.537187113082	-0.373581269579	-0.187492615336	-1.28465688116	-1.50471625647	-1.35077026564	-1.36643180744	-1.76397264217	-1.12568585815	-0.803017732329
Piazzolla	1	288	-0.000473507527017	0.179712821592	-1.98031909752	-1.97679838058	-0.929503903551	0.0075091476783	0.0829681652407	-0.110685015147	0.109367981814	-0.0991291286142	0.498642340643	0.293207079284	0.223366387271	-0.0858429751175	0.103961697264	0.184557074687	0.123803525637	0.00854018035941	0.038495317557	0.0819827635373	-0.114259881648	0.0943638492793	-0.416918684548	-0.220973023692	-0.543754972856	-0.263841953453	-0.219357028673	-0.417331279843	-0.623469588313	-0.930524688097	-0.556354263519	-0.75862851273	-0.455944661097	0.246013636025	-0.312150468645	-0.124850181418	-0.657174352454	-1.02494439099	-0.495424726473	-0.800855458761	-0.934156919988	-1.39251755054	-1.50000474114	-1.65101821306	-2.36666628829	-1.66955385426	-1.03494891591
Piazzolla	1	290	-0.282119430641	-0.0744499680451	-1.86623444876	-2.71714577415	-0.95896498311	0.0355641942846	-0.00730188178455	-0.271446840941	-0.00618437901115	-0.233531549114	0.690656554135	0.574286306844	0.401036503231	0.0313760304093	-0.017244353309	0.186216324623	-0.0515553362205	-0.0462916594788	-0.0623211524863	0.015111161868	-0.158044481746	0.0148114613213	-0.686340690427	-0.230819819075	-0.989098978201	-0.260177408154	-0.272193053085	-0.511780007606	-0.739324591763	-1.2051835782	-0.650128113313	-1.03475150904	-0.0622376126055	0.387729365294	-0.606120295937	-0.565693935173	-0.780039276624	-1.41233298186	-0.518468023657	-1.3151975324	-0.531361030891	-1.18565165798	-1.47721671971	-1.71799990614	-2.74506548072	-2.13881469756	-1.14974788902
Piazzolla	1	292	-0.458430531233	-0.277846607929	-1.78321731489	-3.20585849416	-0.983254425938	0.0182498691104	-0.102597832623	-0.397374276901	-0.122054290685	-0.348052021905	0.919655853885	0.757636453853	0.503933258359	0.161753304873	-0.118571797314	0.150240720174	-0.203341589476	-0.0942621904919	-0.143148727188	-0.0420736711394	-0.186302291815	-0.102830743173	-0.908530899409	-0.234597359135	-1.34061868235	-0.232604328657	-0.304397707826	-0.55243950343	-0.814710329682	-1.34809252486	-0.812561119729	-1.26596152517	0.242180912403	0.462847222138	-0.812313345419	-0.949108628474	-0.854334537312	-1.60974220819	-0.512391807251	-1.64427734818	-0.328886941096	-1.00658449461	-1.35833814871	-1.59740553306	-2.78420019799	-2.42993031576	-1.18035803385
Piazzolla	1	294	-0.570160535498	-0.387717309968	-1.85170911835	-3.47319198947	-1.01935510471	-0.0373229491726	-0.208044546842	-0.487173403609	-0.222301525003	-0.468958622096	1.03617039263	0.754018281731	0.471435176102	0.261966708044	-0.209288733974	0.056176327705	-0.310729234179	-0.161927232806	-0.193956717896	-0.0877154860697	-0.214921348875	-0.260669474044	-1.0745227221	-0.279947715248	-1.57112187089	-0.250062494564	-0.36778107252	-0.573381916557	-0.918695768373	-1.39467505274	-1.13215709366	-1.48080689703	0.353772843433	0.407867142258	-0.968954511038	-1.20989632652	-0.931899550174	-1.62951742922	-0.58422890207	-1.7921501632	-0.561974745527	-1.00488568005	-1.31698142716	-1.43943447081	-2.51720407552	-2.53318689351	-1.2673596063
Piazzolla	1	296	-0.665523463076	-0.441009283454	-2.05885418895	-3.59152461681	-1.09932716268	-0.115601257632	-0.351807291855	-0.58689079082	-0.280271254973	-0.601944380967	0.945643637914	0.548014268661	0.32375638133	0.304584317413	-0.305944846739	-0.0871510831218	-0.389404369139	-0.262451337389	-0.216591076659	-0.128540540802	-0.246180566833	-0.428759933274	-1.19933298194	-0.422089842075	-1.71125859222	-0.404597121863	-0.490370513631	-0.615259169214	-1.08675159293	-1.39718579477	-1.60989232895	-1.69032055177	0.274091882361	0.247211630626	-1.15463433529	-1.35099136543	-1.08967472226	-1.54864164453	-0.786162430094	-1.80808028592	-1.26312912516	-1.23918825581	-1.46690078506	-1.38447240159	-2.04816167344	-2.49607182376	-1.53188372439
Piazzolla	1	298	-0.75037412436	-0.494205137167	-2.27716344752	-3.59110986048	-1.24183745925	-0.207358912984	-0.536238356205	-0.722811844084	-0.281277287295	-0.731548511805	0.684496110457	0.216547459594	0.131876622157	0.268366852627	-0.405289852616	-0.248854397109	-0.466565451472	-0.388223951647	-0.226480878188	-0.174767186462	-0.277786652549	-0.563917321274	-1.28579492325	-0.672055597379	-1.79570871254	-0.721391338821	-0.652537314741	-0.686384973458	-1.29128039924	-1.38293815921	-2.11910017893	-1.8564140863	0.0817362447248	0.0508364799454	-1.38618323449	-1.39585526508	-1.33086675716	-1.44217724011	-1.07087776783	-1.73773352008	-2.19760838815	-1.63333320846	-1.74814428441	-1.4618972196	-1.50115789056	-2.3652454551	-1.94761627781
Piazzolla	1	300	-0.795516730484	-0.557395901156	-2.3613975722	-3.46019859328	-1.40599521881	-0.301473777158	-0.71188347509	-0.852656833757	-0.255506883583	-0.835590795627	0.379807545751	-0.131686272508	-0.0378091476143	0.151721978626	-0.475279069808	-0.384469563521	-0.550871277556	-0.510163757474	-0.244043411913	-0.227989141859	-0.317102291174	-0.628512032081	-1.30224961503	-0.958728629928	-1.82744316173	-1.10925919101	-0.794677969768	-0.753253079743	-1.45958870173	-1.34661753665	-2.45645004591	-1.91108104505	-0.119587581185	-0.120501157943	-1.58750543932	-1.34345257081	-1.56315359347	-1.34833855374	-1.34036960639	-1.61802320039	-2.96454418787	-2.00313798262	-1.96612957145	-1.58924996482	-0.99809269852	-2.15241834476	-2.32509754954
Piazzolla	1	302	-0.774881669533	-0.598439849247	-2.22816396864	-3.17502788537	-1.49994479879	-0.380639647509	-0.804769544628	-0.888932004035	-0.267948825182	-0.888146656682	0.144339474987	-0.418902928689	-0.147391648908	-0.0167090948596	-0.484628344262	-0.456106601654	-0.624291048494	-0.592671436424	-0.277917553382	-0.276395064249	-0.369468358219	-0.603321169478	-1.19867206263	-1.15022327665	-1.77550200754	-1.40418259279	-0.851764850392	-0.766899695305	-1.52059771926	-1.26881112969	-2.45423457796	-1.80188741298	-0.249137480186	-0.24114846515	-1.65107377951	-1.18186611036	-1.67817889312	-1.27013634513	-1.52146719841	-1.48572533909	-3.20982017516	-2.13616894886	-1.94849512945	-1.64759712886	-0.628274276751	-1.84490958774	-2.43721329572
Piazzolla	1	304	-0.692535360733	-0.595812080228	-1.87842872316	-2.71616698537	-1.45243706563	-0.439262128651	-0.773216447051	-0.780665564693	-0.350459405148	-0.862427169732	0.00570897240487	-0.60462445975	-0.184691625425	-0.189023903118	-0.440033906957	-0.458260737895	-0.660915333204	-0.614926664003	-0.317911815421	-0.30410958193	-0.417179657462	-0.499761193547	-0.953897471065	-1.13851021573	-1.59871557127	-1.47487589948	-0.794057939257	-0.697660084982	-1.44579600166	-1.13938595318	-2.08258618221	-1.52666486718	-0.279705193133	-0.317125928155	-1.51720557264	-0.927416130814	-1.62928716319	-1.18879432379	-1.58522737251	-1.36132686379	-2.82192940597	-1.90545948044	-1.66917547787	-1.55846144322	-0.419488467278	-1.44059654413	-2.18031551926
Piazzolla	1	306	-0.586634322515	-0.564593670262	-1.38448056079	-2.0808993812	-1.26952619535	-0.49418037437	-0.640760654785	-0.575412816004	-0.453986160396	-0.747318780647	-0.0743320072755	-0.667632263729	-0.162504461671	-0.317787249624	-0.385637762967	-0.4204685439	-0.65116932281	-0.580548040624	-0.34653202371	-0.30484030414	-0.425302638848	-0.36020871589	-0.608757986454	-0.920339777424	-1.27842068117	-1.30105206286	-0.64568936895	-0.550774427921	-1.25840693668	-0.966341820657	-1.46307937512	-1.12991032016	-0.238101284915	-0.365911641274	-1.21245009236	-0.632693572789	-1.43720315087	-1.07826870396	-1.52649618969	-1.23074486266	-1.97711681763	-1.34546345602	-1.23818459051	-1.30591922007	-0.340040978981	-0.968730706397	-1.62941247306
Piazzolla	1	308	-0.510134203771	-0.527625212577	-0.855149269414	-1.29481872296	-1.0157890085	-0.557429810636	-0.472354941661	-0.388873249605	-0.490732696028	-0.56753551418	-0.130266982534	-0.609653056343	-0.117184928088	-0.373146426965	-0.361390423594	-0.378508876723	-0.603852291713	-0.514640866718	-0.353860503804	-0.286341493285	-0.371954959618	-0.236533015253	-0.246358686627	-0.598650998858	-0.839006121712	-0.967867240666	-0.466852481326	-0.360955301804	-1.00871216322	-0.764367132892	-0.78349037392	-0.669808416482	-0.173874906165	-0.398111154971	-0.834699135288	-0.354694690521	-1.15428901581	-0.917754415653	-1.35944152458	-1.05863343091	-1.00384863661	-0.616799106211	-0.796762316277	-0.911920158567	-0.322704458057	-0.477097047369	-0.960647136923
Piazzolla	1	310	-0.495240850173	-0.478856171085	-0.383554398726	-0.41338961383	-0.748046809431	-0.60131537983	-0.320123900166	-0.303233267714	-0.412763790619	-0.378076499886	-0.164204973712	-0.465413754342	-0.0904901064684	-0.354628461432	-0.365054048723	-0.344438394311	-0.526589531057	-0.44987279311	-0.338368369325	-0.262260378934	-0.26348730246	-0.159181716877	0.0648420792226	-0.303342022084	-0.342735603864	-0.598137865989	-0.315463509391	-0.177821865423	-0.740766694754	-0.539979350662	-0.195015908272	-0.19659935925	-0.119767366102	-0.41946783229	-0.499437258813	-0.123006816292	-0.836437482102	-0.698605828534	-1.12420224386	-0.822070851927	-0.180268888504	0.109421801542	-0.428299634453	-0.420643804679	-0.284358021728	-0.00396502403826	-0.340663135217
Piazzolla	1	312	-0.533720556968	-0.392453159663	-0.0108617971209	0.477184772555	-0.478164693404	-0.572891077916	-0.194919890867	-0.300482290762	-0.234261189886	-0.227683097541	-0.179071599496	-0.279207654839	-0.10155908307	-0.287874326747	-0.360361324551	-0.309061995833	-0.417110391356	-0.404493446892	-0.29911520921	-0.241988733129	-0.118439766505	-0.123900545416	0.304779589301	-0.109662210235	0.132134889078	-0.288106015747	-0.222613480285	-0.0486497717118	-0.484759359387	-0.298883065219	0.223954877605	0.234590676634	-0.0767244015702	-0.442938642843	-0.289016789623	0.0538334047796	-0.535304082125	-0.430874421278	-0.875831062834	-0.53613137355	0.375483452626	0.731100054093	-0.150189597745	0.0853853228598	-0.148610070534	0.429824330616	0.121000651777
Piazzolla	1	314	-0.594386459089	-0.265406060788	0.265880673309	1.25879544683	-0.200902921925	-0.45154212391	-0.0820284620194	-0.295774364569	-0.000586659943426	-0.131027232481	-0.200913184779	-0.0675416057841	-0.134243005982	-0.201701025703	-0.318575486022	-0.268064054667	-0.280036011889	-0.373297197121	-0.235627281182	-0.229474041575	0.0477149869396	-0.110792586611	0.480573886763	-0.0225657171965	0.514078656299	-0.0877712957637	-0.19482339184	-0.00075734628133	-0.271613140181	-0.0680869473781	0.442716733497	0.545599920369	-0.0322939150086	-0.481096380829	-0.231239234062	0.162068765683	-0.296905736968	-0.148465796233	-0.662250580461	-0.253646925515	0.670924744661	1.19979508749	0.0423878294019	0.490055590254	0.116172699286	0.805058195201	0.36570224927
Piazzolla	1	316	-0.648968329078	-0.133992388412	0.464338543224	1.80519555878	0.0562644364462	-0.281299379072	0.0297866391229	-0.21978607846	0.237871775534	-0.0789202423973	-0.243275343004	0.170676181439	-0.154208855499	-0.108031595853	-0.244456712092	-0.233287263824	-0.141441830675	-0.344681055922	-0.155849630574	-0.22695753394	0.214113769615	-0.112935908407	0.590740737295	-0.0114662786294	0.758039168141	-0.00965073205423	-0.223354246342	-0.0305206879612	-0.130623531787	0.106313445229	0.456376016343	0.656112055457	0.00841776027458	-0.527402261712	-0.290767191604	0.184963146276	-0.147349888555	0.103467050724	-0.509245971833	-0.0361571485598	0.753340350721	1.47480602386	0.150678083563	0.710992219036	0.475081821577	1.09519198859	0.389627430047
Piazzolla	1	318	-0.675160547839	-0.0413612657167	0.602027789116	2.03711123443	0.231260281946	-0.138135276323	0.13631672731	-0.0648186543026	0.43635135309	-0.0644193188079	-0.268061618918	0.40593548845	-0.141249847467	-0.00896302970218	-0.168103857792	-0.218976015249	-0.0368860070896	-0.322180909531	-0.0784942334827	-0.235143233128	0.346528525387	-0.137085410506	0.625260541008	-0.04076488372	0.856117746192	-0.0358400250577	-0.285512448083	-0.10703885799	-0.06423595692	0.194377429627	0.294525727279	0.539560891941	0.0130464550478	-0.563857177728	-0.377091161002	0.130062866466	-0.0732731071679	0.295892280986	-0.416063457119	0.0802069076024	0.676568178685	1.52828436478	0.184583584227	0.767727526347	0.85216393037	1.27698289977	0.261124483135
Piazzolla	1	320	-0.65094862467	-9.04675231211e-05	0.704417558148	1.97558072698	0.284689703352	-0.0656351255207	0.223616129362	0.124665887553	0.566004815515	-0.0911667078167	-0.217178159525	0.573304142608	-0.105764854337	0.0846580826404	-0.124255739099	-0.228851464345	0.011972348149	-0.324455868919	-0.0244786728467	-0.252245236449	0.412691439941	-0.178812979606	0.58906688265	-0.0821148850203	0.82938094968	-0.125497606289	-0.348154343483	-0.188672612441	-0.0369241640365	0.211988951586	0.0308866727604	0.262573606126	-0.046276415514	-0.584556832279	-0.398403951438	0.0357483818008	-0.0296383856013	0.427298629476	-0.358850220608	0.0980589181183	0.518266908263	1.38976001971	0.178653501723	0.761520698848	1.17650130271	1.34661964088	0.0986607145423
Piazzolla	1	322	-0.559868372396	0.00542072964513	0.825710019726	1.75100725616	0.251621999831	-0.0427369399501	0.277913292117	0.283991364302	0.61545901799	-0.160476561279	-0.0882457841401	0.628925275057	-0.0751907931403	0.156475434227	-0.135511311403	-0.258106644604	0.00599116830647	-0.365786789113	-0.00577402512146	-0.275115794455	0.404950845849	-0.210450652115	0.508021813322	-0.121886777012	0.713104134893	-0.233600067411	-0.383179389424	-0.24111422555	0.00676600076551	0.213967618823	-0.231798553941	-0.0349605984888	-0.148275020812	-0.591881942981	-0.328197191678	-0.0519222255714	0.0240887328903	0.509717319333	-0.298502194709	0.0571991264754	0.382269618473	1.16015425233	0.189018833727	0.788447046382	1.40858599626	1.33338286198	0.00478333867235
Piazzolla	1	324	-0.399325883623	-0.00931258804147	1.05233248533	1.54467305864	0.225879360733	-0.0118129074206	0.290391643132	0.358329246289	0.586343068528	-0.25429620428	0.0534186078935	0.596287683893	-0.0659018655373	0.205817121151	-0.200327332415	-0.299266908247	-0.0381729116062	-0.436284214104	-0.0192364285356	-0.297166326307	0.347903843173	-0.197950540825	0.415964181741	-0.159846948258	0.557475416972	-0.326294188806	-0.384024097479	-0.246750606975	0.11228135479	0.258548810044	-0.394781978326	-0.214318728339	-0.224442019981	-0.5754548471	-0.206401814468	-0.103099961551	0.102609751819	0.55445279261	-0.192471131037	0.0241236545516	0.360677988584	0.967687682256	0.274312345993	0.886782432385	1.54487480483	1.30007686512	0.018703965526
Piazzolla	1	326	-0.184756198631	-0.0393056547153	1.45331911611	1.49112116995	0.296685129294	0.0691245073051	0.256654866964	0.32805005963	0.50210377838	-0.331054235038	0.15728307656	0.549221460968	-0.0660639697935	0.250934641313	-0.29151063578	-0.343164858019	-0.0947202697783	-0.497667218957	-0.0473183657997	-0.304353474701	0.287090160628	-0.126776533449	0.347278310545	-0.19260393987	0.434552756617	-0.373905725016	-0.363703024279	-0.200638355052	0.290097414693	0.37257451278	-0.397510129365	-0.213970518872	-0.212315439162	-0.513036266693	-0.0725102653969	-0.110325465439	0.210489677022	0.575623975583	-0.00844629937731	0.0631945435885	0.487793606833	0.905368034543	0.469092218921	1.05601940601	1.6138435726	1.31224460523	0.130120084517
Piazzolla	1	328	0.0500506389009	-0.0721083261168	2.00535836415	1.62205369574	0.507882186275	0.207615761733	0.179623465701	0.223638668346	0.410952884153	-0.34274340363	0.249846673227	0.544396193375	-0.0453119868878	0.303382185589	-0.368661052899	-0.376877631897	-0.132784923784	-0.498970495792	-0.0678051858505	-0.280757529511	0.263173537162	-0.0154036714372	0.336734689475	-0.196584036908	0.42224837111	-0.333196160238	-0.33132751837	-0.0982178741207	0.512976700275	0.54382538005	-0.236107565606	-0.0656744248161	-0.0936392028826	-0.382305647266	0.085136690074	-0.0780577326451	0.363073850976	0.603329465708	0.268569461387	0.205921959336	0.731190451596	1.00268482878	0.769013008064	1.29447890004	1.66753437703	1.39581307482	0.324924037469
Piazzolla	1	330	0.26533206273	-0.0745054283887	2.58193001453	1.89217740371	0.857514013169	0.392528446183	0.0790210524144	0.114601492924	0.353932298291	-0.263241194527	0.378670870484	0.564285569296	0.0129399233056	0.348224388442	-0.394957527797	-0.383638449943	-0.127040722574	-0.404496792442	-0.0691065514986	-0.223223661503	0.285530240221	0.0939104066214	0.407779468941	-0.131561493079	0.563333646539	-0.152778055864	-0.272165404795	0.0650261455773	0.741124712734	0.740472935705	0.0478311468702	0.15573914779	0.115764358726	-0.163457904698	0.303803032478	-0.0100372850885	0.575743788483	0.682380067843	0.631738961139	0.443841655226	1.03430387866	1.24070711431	1.14031279506	1.60202458804	1.76321206997	1.52987664633	0.603913431971
Piazzolla	1	332	0.435305580016	-0.0147112387019	3.03394532828	2.22742778272	1.29529083843	0.598475354534	-0.00667536489688	0.0708816018147	0.329271339074	-0.102125835642	0.51638978784	0.538787510404	0.0876161675142	0.359350632687	-0.352111503329	-0.351387586924	-0.0727500506669	-0.219504334492	-0.0565859162782	-0.147888348143	0.328391126467	0.165113226469	0.545744379222	0.0303026324506	0.829234125209	0.184894510847	-0.158563347792	0.273251665349	0.946556935559	0.929899860145	0.397524360699	0.389962400505	0.380405017987	0.139900524804	0.576303542544	0.0871872028454	0.830661150024	0.840130185217	1.03544824305	0.733718575646	1.36629554991	1.57364368123	1.53134321265	1.9498182199	1.92873334902	1.67374270376	0.958633621227
Piazzolla	1	334	0.54672187714	0.100033212927	3.27552145357	2.53254945368	1.71496350134	0.776969747628	-0.0371400010218	0.122125220785	0.301710793341	0.104783661956	0.567622061028	0.431157462905	0.137816049509	0.327871200535	-0.253322455618	-0.287105393082	0.00870969654225	0.0032899061013	-0.04277716963	-0.0799275780305	0.354918016809	0.192882873675	0.682941458964	0.26884368463	1.11756769811	0.618415038634	0.0176569005135	0.480378237207	1.11015797891	1.08006715069	0.759644142754	0.604889285777	0.638538118009	0.46108246029	0.817583483377	0.189312314791	1.06357765096	1.0477176418	1.37948248814	1.00205086231	1.71814945011	1.93102931069	1.86522880086	2.2593015279	2.13295155447	1.78198727926	1.34414703794
Piazzolla	1	336	0.57450951541	0.218505464645	3.28867367973	2.68581968478	1.98798155316	0.874952888653	0.0058160130686	0.242527478866	0.246545045367	0.307879600138	0.472528011964	0.28442987175	0.147417607337	0.266434069444	-0.143065713467	-0.218435385813	0.0793963732229	0.187039206885	-0.0354473405374	-0.0386917705422	0.34404133187	0.193598420512	0.726789609743	0.506135853431	1.29476612634	1.01097484884	0.228344764154	0.638014024171	1.20613789973	1.15803849823	1.08099692008	0.776231859511	0.810491853983	0.679024615169	0.90920083502	0.253953911072	1.19273493143	1.22303528716	1.53289678885	1.16525573741	2.05750077975	2.2257806356	2.03778881973	2.42680874539	2.30149983666	1.79709123301	1.68340283463
Piazzolla	1	338	0.477916873301	0.278204136343	3.07178570001	2.57865365622	2.03055243447	0.870356665147	0.105934249855	0.366315765061	0.176764136337	0.451803843601	0.273018384196	0.174858599035	0.139785536505	0.191541350412	-0.0722592745574	-0.17319529292	0.103923266065	0.273850677061	-0.036743517618	-0.0315125677241	0.295704647287	0.176726984422	0.624179772759	0.642947580213	1.2734070913	1.21869416418	0.42651382467	0.731954322719	1.20065318196	1.14010552019	1.3035481273	0.873162212332	0.836468839018	0.699098824008	0.783600544685	0.243337562208	1.16647862501	1.28178996565	1.40310768765	1.16687521864	2.31792743966	2.3959083176	1.955309002	2.38387594107	2.37390647117	1.66159546451	1.89589058739
Piazzolla	1	340	0.241902216218	0.239949359623	2.62609399077	2.19103828119	1.8398400642	0.775800325868	0.217761971797	0.422371641479	0.123821225527	0.496191472354	0.0767917982662	0.13668625486	0.14284649765	0.111137442869	-0.0636792978361	-0.15520115413	0.0716211857109	0.25915395734	-0.0455671054031	-0.052370483774	0.221932107408	0.138242919352	0.412220931739	0.62673084001	1.07996695048	1.18436971629	0.579526194037	0.782324418983	1.06967525755	1.02477638604	1.37771208669	0.871608697469	0.708550977419	0.530928443852	0.476001881734	0.148841013389	0.994473741062	1.19166948508	1.00205849665	1.00261904945	2.44605782737	2.44764849213	1.60144634413	2.14270266997	2.34874346258	1.36708019843	1.93383051027
Piazzolla	1	342	-0.0754122218609	0.106256365554	2.00487373334	1.63219523072	1.48466625306	0.617978581299	0.290360109165	0.376039366283	0.0995663134809	0.44283318925	-0.0244624713449	0.137850977389	0.150991904945	0.0303592287051	-0.0991422147999	-0.140577665063	0.0074536671999	0.193097057681	-0.0542461226614	-0.0788351852468	0.144154041539	0.0846825668241	0.205587405961	0.499418570422	0.848227619841	0.985354409384	0.68560290359	0.811525647036	0.826522882152	0.83674975502	1.2927342071	0.782624532699	0.477800299581	0.292188251627	0.105990206743	-0.0034440181692	0.748450259974	0.988345355297	0.454991669931	0.720498263239	2.44310402781	2.43969230738	1.07903296643	1.78576498465	2.27949427923	0.989488874344	1.81373122957
Piazzolla	1	344	-0.35302055047	-0.0744709601716	1.33455865877	1.08996528546	1.08538852019	0.436911009641	0.304954280169	0.260157737955	0.0889489922552	0.335531159844	-0.0104686956441	0.117132329109	0.128441122486	-0.0370435356268	-0.140146848313	-0.0975724786692	-0.0469282160214	0.147144148441	-0.0501865421386	-0.0777094717699	0.0927687067828	0.0480316523954	0.118380796791	0.372876443948	0.720617171663	0.783641815212	0.758568256511	0.817127413172	0.534110527694	0.61942920401	1.09535648548	0.658684579597	0.241302955727	0.138890236361	-0.193897724918	-0.165633223503	0.529333629795	0.746006434838	-0.0579492648207	0.407577217657	2.34006199136	2.40516152398	0.570503126294	1.4090211418	2.22409111285	0.655793576898	1.60938792389
Piazzolla	1	346	-0.491911527546	-0.229604222721	0.737633233338	0.710549580723	0.773359335699	0.29157422488	0.293433353071	0.160566431723	0.069779168561	0.224082369281	0.0699973287013	0.0432930294577	0.0415758840594	-0.0751935689713	-0.165777968567	-0.0175505209589	-0.071749300413	0.165798054916	-0.0310114770048	-0.0299076081227	0.0894064981227	0.0572815063792	0.175540942055	0.337354062023	0.732880684964	0.701914173334	0.79036986599	0.768139730227	0.266600832149	0.411872466133	0.85525317079	0.555414161932	0.0936289010421	0.158529430989	-0.354829180171	-0.287925253949	0.405926152543	0.523834221091	-0.39253004393	0.160431986352	2.12133568532	2.28171417968	0.214742319756	1.06729217946	2.17800809737	0.459021780262	1.3807765852
Piazzolla	1	348	-0.509412998635	-0.318365823312	0.229502684976	0.503330590764	0.60369614955	0.226307489364	0.301000021196	0.141246037995	0.0208686333577	0.122089653402	0.149311025901	-0.0583211194524	-0.120171470128	-0.0921431582491	-0.201056030782	0.0598342342472	-0.0874816373005	0.232755859212	-0.0170581737937	0.043062811572	0.118853535441	0.0921841802684	0.286075660008	0.377054595322	0.786027734954	0.722636015425	0.724832177159	0.620971892887	0.0365643765214	0.2178085442	0.588906733895	0.478725434838	0.0515449664656	0.293472205191	-0.405221194008	-0.337174706806	0.363732400238	0.329873807674	-0.512835652912	0.0360167754686	1.67963446647	1.92180295992	-0.00310206638209	0.760159796316	2.05247554921	0.397070670494	1.09351562162
Piazzolla	1	350	-0.535158774341	-0.372771927266	-0.286257603034	0.353877682447	0.493370289025	0.226334077835	0.322313487992	0.169582822823	-0.0740490532223	-0.00786145269044	0.185693436335	-0.143476273051	-0.3469837995	-0.133346528825	-0.304516189621	0.0550319028461	-0.134246714002	0.277848020448	-0.0412080837954	0.0839962729829	0.125782957444	0.080692105429	0.307876231333	0.374541859221	0.730714645832	0.69986057467	0.486765649491	0.351420168773	-0.224355662744	0.00147440873858	0.235961486804	0.376964726309	0.040119671267	0.385547406548	-0.438444907433	-0.311105555246	0.319461287951	0.135072172742	-0.4997248103	0.0185498917566	0.88494221195	1.18970350379	-0.222079270834	0.457410699466	1.74789683687	0.389814727308	0.633907693786
Piazzolla	1	352	-0.681558942314	-0.456074352489	-0.903526261084	0.134537176925	0.297236969504	0.237292211785	0.290350899896	0.135645528722	-0.204761977642	-0.22367621529	0.154888165437	-0.214074270052	-0.614760896176	-0.251762381818	-0.506115241348	-0.0919650608766	-0.235004236193	0.230744841736	-0.120323001798	0.0429711646031	0.0530671369426	-0.0425894128626	0.15975189778	0.215205734433	0.491791351811	0.486476060348	0.0606401902433	-0.0135741412963	-0.582411632315	-0.270786572858	-0.247517034241	0.198854853161	-0.00651243110305	0.337447380748	-0.539259074792	-0.247976224865	0.199631358176	-0.0816930379102	-0.486620901056	0.0343993769189	-0.25260155439	0.0856743999415	-0.547151841808	0.135118301216	1.26296907802	0.350345943601	-0.0600736118019
Piazzolla	1	354	-0.919715692287	-0.580597088394	-1.57726639573	-0.183028141214	-0.0220694072843	0.235484111904	0.142106495392	-0.0339379004046	-0.328863086836	-0.53699117076	0.02266979607	-0.328661491094	-0.882446295434	-0.448654269433	-0.751820784385	-0.352086425909	-0.374637454384	0.0861428630127	-0.234600111176	-0.0771950577096	-0.108880081825	-0.271357413866	-0.112663427809	-0.0940984694952	0.130414214564	0.0784341208885	-0.463050997045	-0.398973463995	-0.996326435276	-0.580684085573	-0.768741359807	-0.0375900910241	-0.0412304730434	0.227068006126	-0.725393485158	-0.224717062645	0.00391028125028	-0.312398269204	-0.5713246639	-0.00682332614113	-1.47902638131	-1.19273942196	-0.933285720969	-0.207740593223	0.70537586825	0.234908393255	-0.875767994401
Piazzolla	1	356	-1.1095171743	-0.700277461425	-2.09783430825	-0.512388848883	-0.325967186508	0.251978751121	-0.107167829332	-0.288178649628	-0.415602054698	-0.871177539252	-0.235261479999	-0.536436191232	-1.09443370757	-0.64907316644	-0.931981449343	-0.609319734169	-0.510753300054	-0.0808590671328	-0.339410806635	-0.217863186029	-0.312603146488	-0.522728950145	-0.37968848553	-0.410889655606	-0.210913081061	-0.357271373742	-0.934136903981	-0.723880526654	-1.31395375072	-0.852716208568	-1.11279977436	-0.244263219473	0.0530346355806	0.23082504113	-0.947637852557	-0.327016319636	-0.210142426482	-0.538496340392	-0.770373635848	-0.175521098342	-2.39570362622	-2.31754736283	-1.23678934127	-0.556857288095	0.183492669327	0.036123275105	-1.55832277734
Piazzolla	1	358	-1.14568492507	-0.780661536557	-2.23916154758	-0.750431102233	-0.426513546624	0.320690605484	-0.362624968367	-0.49313481183	-0.494719216962	-1.11081586355	-0.59239093885	-0.816727002233	-1.20304366206	-0.756405365728	-0.978576662359	-0.753271741073	-0.607401742981	-0.172804479031	-0.402564065896	-0.308841541821	-0.496120176826	-0.699804087451	-0.540220420762	-0.575910621857	-0.433937740068	-0.612156405816	-1.23741481499	-0.942200838806	-1.38981561534	-1.00075684061	-1.11147677766	-0.33625870799	0.31468026623	0.439001888717	-1.14304101818	-0.593325002134	-0.390082086683	-0.7533867606	-1.03813851489	-0.489302040207	-2.71536583586	-3.00225042945	-1.36069566976	-0.894989922631	-0.284233861634	-0.240268948402	-1.89267157893
Piazzolla	1	360	-1.04483003332	-0.834559530724	-1.97237296452	-0.893197918772	-0.265749502232	0.429922868643	-0.524542605557	-0.559555945131	-0.634490626812	-1.20006380905	-0.978774974906	-1.09191919943	-1.19640249133	-0.733473059924	-0.921539862621	-0.769149081362	-0.658392981885	-0.149736480557	-0.426229916828	-0.318934862866	-0.629275748195	-0.759226452949	-0.596014112102	-0.554075081659	-0.559638221248	-0.610949512349	-1.35167694171	-1.05398333724	-1.21040099512	-0.988849171945	-0.801376783087	-0.301776225682	0.643268847595	0.777558780628	-1.2786251479	-0.969396732207	-0.525496339995	-0.959519081402	-1.30654708702	-0.884228814612	-2.46313383836	-3.1668692474	-1.33013783077	-1.20785089179	-0.737593218717	-0.571047411962	-1.86305994084
Piazzolla	1	362	-0.898622583326	-0.881918331797	-1.51965590374	-1.04046479358	0.0451608058266	0.537933578202	-0.563808708106	-0.518896186365	-0.85456610569	-1.16976462112	-1.3131577997	-1.2709192914	-1.10005951658	-0.620176883588	-0.841620344444	-0.728186352338	-0.67481981323	-0.0541907907473	-0.429085715138	-0.270124294118	-0.716109308431	-0.720843346079	-0.624901384921	-0.457732000134	-0.680054531104	-0.469319383276	-1.33981259017	-1.09434708699	-0.905046195883	-0.859056084493	-0.409909038775	-0.204791567572	0.90080909624	1.10126730755	-1.33253490658	-1.31491971849	-0.630623449443	-1.14432157207	-1.48947120978	-1.21490901782	-1.95045979233	-2.97497502655	-1.24038462811	-1.48355326385	-1.17690533448	-0.899527347806	-1.63975588102
Piazzolla	1	364	-0.782253678817	-0.911911371775	-1.15921695548	-1.26655578815	0.345545787244	0.617256980366	-0.530453496723	-0.475636798676	-1.0741201173	-1.07787954581	-1.51645156969	-1.27961612828	-0.949993049561	-0.482801523608	-0.785103048004	-0.699602119928	-0.654499328327	0.038273247178	-0.415711818392	-0.20963217629	-0.766636798098	-0.628854243884	-0.691877193812	-0.433124975697	-0.84444747001	-0.382073803514	-1.28465500597	-1.1035572982	-0.633319675528	-0.695434780909	-0.17489142148	-0.125954910479	1.03733040597	1.32188686933	-1.25426503178	-1.47022896856	-0.702689532119	-1.25883666616	-1.47353656661	-1.31188666762	-1.53901592812	-2.70023982475	-1.1563790176	-1.69588205088	-1.52118472437	-1.14235131417	-1.41822921425
Piazzolla	1	366	-0.709405323518	-0.899539804422	-0.974111413482	-1.48605405272	0.569473662493	0.677920124077	-0.49522317222	-0.495564474635	-1.16315953929	-0.961543908548	-1.53647638581	-1.11011194779	-0.767253096403	-0.361565324514	-0.729853384788	-0.679930026603	-0.571022159967	0.0893312819519	-0.370513319011	-0.167329979206	-0.778429700712	-0.518595049304	-0.777963062512	-0.520493032238	-0.990566386139	-0.44426468507	-1.21288422841	-1.08123368354	-0.45118778481	-0.540188858241	-0.15664875532	-0.086806957839	1.10945176117	1.45040501327	-0.978949172245	-1.33805163302	-0.698552379172	-1.22204178755	-1.16291052789	-1.07663198318	-1.38433860999	-2.51104524911	-1.05247632993	-1.77539877843	-1.6513129713	-1.20861889262	-1.2623609081
Piazzolla	1	368	-0.639142962633	-0.82826007136	-0.821556852001	-1.47639242587	0.786939657107	0.766564685197	-0.475492415103	-0.538361970166	-1.04178408168	-0.835406080575	-1.37493064006	-0.861462587983	-0.556599691639	-0.259601400553	-0.611804244145	-0.598914096891	-0.394038357727	0.121563889657	-0.276914926567	-0.134193313472	-0.740011202834	-0.411227418354	-0.779613142395	-0.614319441039	-0.972243029978	-0.569539418946	-1.07914905514	-0.970044346967	-0.284150228043	-0.348894484943	-0.216479840788	-0.0212763539232	1.20759295071	1.5544258796	-0.488475674847	-0.918262468741	-0.551554614607	-0.955247629209	-0.56389869543	-0.539019290471	-1.37879259368	-2.36102218758	-0.832667085103	-1.61887849888	-1.46942559159	-1.01802422024	-1.09008455868
Piazzolla	1	370	-0.524484739636	-0.682590969464	-0.556683156031	-1.07675100589	1.10182739976	0.931882750963	-0.415921569444	-0.495679484937	-0.73707770104	-0.693813278227	-1.06460495734	-0.679123586622	-0.330557438295	-0.170611938546	-0.383405238048	-0.400643880889	-0.126432403146	0.176562805022	-0.142136150636	-0.082566291907	-0.65034335853	-0.324326875665	-0.593302485383	-0.567355105986	-0.667747068122	-0.588277834129	-0.850751806402	-0.720912019274	-0.050065344222	-0.0640817147149	-0.187299467452	0.156979040021	1.35747452716	1.66615019571	0.138294811399	-0.293810879577	-0.231196745385	-0.439028761278	0.1748531009	0.160996178557	-1.3456520207	-2.10634000403	-0.446679915606	-1.17956240825	-0.943230355109	-0.553339878235	-0.822636290391
Piazzolla	1	372	-0.380376691285	-0.456684387152	-0.247718008352	-0.379101774405	1.48041377012	1.14330343651	-0.260127745166	-0.31014016031	-0.374820229049	-0.524557752442	-0.651066666841	-0.632007706687	-0.136970566377	-0.110914147793	-0.075841709751	-0.135180940651	0.166521272894	0.251552612356	-0.0097471261113	-0.0107314563947	-0.540328674376	-0.285019287102	-0.233564353597	-0.356371377185	-0.107000025994	-0.43925077197	-0.605556343173	-0.389143072929	0.195403537618	0.264301477107	-0.0646667726733	0.441100419047	1.45827184683	1.70250055481	0.724487983884	0.390077011302	0.188744103121	0.233561980856	0.807188955547	0.829562847151	-1.28030695804	-1.73378087017	-0.024404482372	-0.573848247357	-0.165406730787	0.0636132668011	-0.548218725963
Piazzolla	1	374	-0.290061177897	-0.194435962531	-0.126605618596	0.307064203024	1.69052523904	1.242144915	-0.0425954202949	-0.0617281475673	-0.113063511632	-0.351348852571	-0.229632052235	-0.671353005394	-0.0431469847334	-0.108121332643	0.196556110863	0.0540344336555	0.375465222311	0.287609291196	0.0608975857055	0.0424967215291	-0.461442851747	-0.323543362795	0.142165761465	-0.137827193081	0.499240899152	-0.255917747905	-0.498822336221	-0.129765602768	0.281731923832	0.482846938709	-0.0151413645279	0.700692361797	1.33857925078	1.50833936719	1.07286533134	0.961688051482	0.538322562397	0.86838719648	1.10515975325	1.28629997505	-1.36826495437	-1.43113850774	0.157649329434	-0.0606743143118	0.614999974589	0.59063289668	-0.489598526713
Piazzolla	1	376	-0.312436433537	0.0131221972569	-0.336355433832	0.700023871972	1.47295475628	1.04153109159	0.121317338989	0.0902719001197	-0.0329491735846	-0.24032982316	0.0748136059871	-0.695526538499	-0.0676962973228	-0.15246784392	0.326721521461	0.0712275941866	0.429162575182	0.236538460034	0.0474887790001	0.0419858513296	-0.433952646757	-0.434118263739	0.365115324013	-0.101350050327	0.904187043656	-0.235199561031	-0.610541385619	-0.069153093574	0.109274281791	0.481992973481	-0.199144046201	0.780664613095	0.919330559216	1.02464003348	1.10674406151	1.30297865376	0.673157346653	1.27440379409	0.999828666097	1.44374690027	-1.76275318091	-1.40444310517	-0.0745268746252	0.143046721903	1.09456778653	0.826588587037	-0.773290824942
Piazzolla	1	378	-0.397721330794	0.103493343871	-0.776636187621	0.73657421944	0.800421791427	0.515608583262	0.146069196651	0.0663413674594	-0.0722212050466	-0.232482805736	0.229473718253	-0.624893671865	-0.13779769494	-0.18704828458	0.317270005676	-0.0181867218446	0.370906139918	0.135306590281	-0.00286621244563	0.00856001507937	-0.417204669988	-0.547745872866	0.413114947069	-0.260718463557	1.02454425636	-0.418242238112	-0.85422031323	-0.196740982096	-0.229594464355	0.302487859157	-0.606740892092	0.625541795453	0.311892678652	0.389793806598	0.948357220121	1.41556655831	0.6023649181	1.38083250347	0.646636181629	1.34920225026	-2.38682578597	-1.66253618434	-0.583195931872	0.0414737289354	1.11317687427	0.759306656569	-1.26550687546
Piazzolla	1	380	-0.428641597369	0.0965221540055	-1.20587177666	0.522735195632	-0.0714353345665	-0.146060615754	0.0512489257065	-0.0519069222813	-0.0880109168896	-0.286895031979	0.334492427742	-0.434953502261	-0.140666998298	-0.164636729604	0.275657637678	-0.0505192420847	0.327452840041	0.0890839989083	-0.0111797146252	0.00767321014148	-0.352175165779	-0.573704415201	0.409922967189	-0.422907978958	0.971849441165	-0.630734864009	-1.05056394804	-0.391868499653	-0.535100148787	0.077943906078	-1.0637099101	0.310884489706	-0.274124596537	-0.163410945009	0.814166971018	1.38469552538	0.479655882748	1.25635164876	0.326522086731	1.12884760104	-2.96693991349	-2.01150236189	-1.01348770079	-0.158048511603	0.748312480496	0.533781953889	-1.67495892087
Piazzolla	1	382	-0.339711040393	0.0497876742619	-1.43574488809	0.169279567391	-0.82246835537	-0.697436399129	-0.0725710501927	-0.10804516853	0.0133769190975	-0.316708188508	0.488768350084	-0.160764277296	-0.0202908635542	-0.092353338489	0.306396697611	0.06763385037	0.3823669755	0.168926582853	0.058343922956	0.0827979713609	-0.22693959368	-0.476387893736	0.470650649074	-0.376905889223	0.885039933723	-0.651607198319	-1.06744055272	-0.530878182802	-0.668050795657	-0.0910990638201	-1.36491892642	-0.0254169281206	-0.702554574355	-0.490038926704	0.813650759657	1.27692692209	0.465035363294	1.02436836433	0.243397407515	0.880835010335	-3.21722077468	-2.21360165166	-1.09530666826	-0.230699846815	0.211477792332	0.297307768809	-1.78967768288
Piazzolla	1	384	-0.170159295035	-0.0146412980455	-1.39506385832	-0.257180081232	-1.29714227091	-1.02008130269	-0.139344512699	-0.01777323569	0.217660734266	-0.273617970089	0.661308087636	0.123653097961	0.184702739004	-0.00635440944083	0.417940281551	0.277872758836	0.490357729843	0.336844268138	0.16752079937	0.210214537267	-0.0849718961783	-0.29622388542	0.577820495731	-0.0926711595807	0.776573318081	-0.421153323856	-0.885366511745	-0.555586990885	-0.615189718474	-0.183328922008	-1.39380098993	-0.272387275217	-0.971280453887	-0.596937388911	0.876085179534	1.09586266394	0.600411379849	0.769545933021	0.401693360545	0.631143531185	-2.98344445645	-2.11335336312	-0.819466491337	-0.0848379611442	-0.312899256946	0.109453209999	-1.58412748774
Piazzolla	1	386	-0.00227686215852	-0.109186569136	-1.07396876249	-0.654561068817	-1.52134857733	-1.14750589433	-0.109335391341	0.173607050026	0.441301532209	-0.182761572714	0.739017565521	0.356609986047	0.389784719718	0.0729392136617	0.531410199136	0.444731978119	0.529235287121	0.47763079616	0.246975140963	0.320811867224	0.0228174302403	-0.0983729429012	0.61805229951	0.270176111047	0.564031438232	-0.0776702129476	-0.566129714023	-0.466191147628	-0.431477800178	-0.209562924703	-1.15289882882	-0.381329167453	-1.14008113017	-0.576216957292	0.87059530468	0.836941007419	0.80451784711	0.516282676139	0.662169122789	0.380487023116	-2.28457607427	-1.67005856922	-0.346698463667	0.241985855963	-0.717663625052	-0.0131077342465	-1.14517234829
Piazzolla	1	388	0.123929850706	-0.223017219079	-0.498466075263	-0.852190085539	-1.56610286714	-1.16258150915	0.00414136789911	0.350206870824	0.597050831949	-0.0994304088166	0.674481970191	0.53228205554	0.535420282222	0.142067686995	0.565497616433	0.482472992786	0.430058082902	0.498554054811	0.261127491956	0.360100023203	0.0807018768788	0.0796047814971	0.51843885831	0.523427520347	0.219331556394	0.186405600752	-0.188894206881	-0.281411450728	-0.166577257071	-0.162607706764	-0.723991796978	-0.343512835527	-1.2432739222	-0.520409191989	0.749346603025	0.555736930192	0.961517247331	0.275597926946	0.879059887945	0.160249997759	-1.28631020939	-0.948561838746	0.175247870292	0.668658048811	-0.922413952928	-0.022879993643	-0.569823248507
Piazzolla	1	390	0.223991242917	-0.297022800738	0.232317741365	-0.706224433134	-1.44560151221	-1.10753940913	0.151449357524	0.425113368388	0.637141748415	-0.0437211974589	0.546009983056	0.675871490861	0.612420608171	0.190806927443	0.505600837746	0.408809817538	0.245456531916	0.398918877981	0.230562014664	0.32828919753	0.111326114636	0.232939245069	0.326765545256	0.602931681757	-0.152251672136	0.285994292546	0.189980143033	-0.0162490326805	0.147840571296	-0.0271125760051	-0.212465226053	-0.166925057482	-1.2630288572	-0.477719517692	0.557014533332	0.353808116301	1.00525264367	0.0931989531145	0.969082163906	0.0266047251974	-0.225208057544	-0.0798564844675	0.672047885549	1.10836368718	-0.847246058579	0.141801792296	0.0549472160765
Piazzolla	1	392	0.320974591558	-0.263386469465	0.936490021236	-0.22026739991	-1.1375647693	-0.978218395974	0.285017908215	0.401696674192	0.564282570749	0.0176661978935	0.474442317071	0.773575472958	0.637677096641	0.202624866769	0.39943411673	0.304514482073	0.0915515491515	0.252961894952	0.19934765535	0.269610167689	0.149945545127	0.366720649242	0.162517192626	0.577833746813	-0.385855558364	0.273209280637	0.535002379312	0.302486182493	0.463868399838	0.172396742195	0.280906154365	0.111366132485	-1.15853043899	-0.446201895103	0.346687491869	0.287683226772	0.937322886079	0.0366744986912	0.893341515934	0.00998827227604	0.686952019106	0.799611793011	1.07295072773	1.43997097115	-0.470499994061	0.467685081462	0.620087449001
Piazzolla	1	394	0.41024246464	-0.105274707794	1.40990991638	0.427829834358	-0.676496107176	-0.777768166607	0.391242663272	0.361548775001	0.417424139723	0.12720165694	0.510708064963	0.762787867708	0.621313008275	0.176566749621	0.301247644263	0.240095276693	0.0324672079551	0.134131536685	0.187415074323	0.226526919709	0.212431119108	0.476871115332	0.107024644414	0.539475779298	-0.399972156436	0.236014941913	0.804511268025	0.606888443346	0.695576853874	0.350455906245	0.659899819211	0.402978292204	-0.927158212338	-0.4060392931	0.13167721444	0.302655128205	0.797192702597	0.129756205307	0.638467390957	0.0791005080722	1.31225220983	1.57058993479	1.25329945268	1.50695256383	0.0927128979637	0.821622348406	0.987828352178
Piazzolla	1	396	0.470262051372	0.122581057494	1.51127375684	0.964825852891	-0.20604177142	-0.558031555528	0.483949864082	0.394967980618	0.249535448586	0.279173632396	0.614168009136	0.61131767235	0.559622992923	0.132206988154	0.227855433453	0.229669165813	0.0282340718429	0.0609409678145	0.175732628542	0.204102665622	0.280618803982	0.545835753238	0.146523743812	0.502423124977	-0.26807294852	0.195913127077	0.942822394078	0.799578627691	0.748108985621	0.400191330179	0.840393092541	0.580798330979	-0.652707334283	-0.366988757942	-0.0891270112242	0.275109752954	0.62897754201	0.30779195907	0.235611394109	0.152520843112	1.5737403208	2.10909989984	1.08900715588	1.2057283036	0.597170049664	1.01777726834	1.04599465712
Piazzolla	1	398	0.491221039554	0.332159946318	1.22400110915	1.15987721703	0.0874071495282	-0.397909372928	0.570924430064	0.529325040155	0.105556251884	0.413494581171	0.713748410035	0.381279170968	0.454372643014	0.0887697469781	0.163246448318	0.234476970194	-0.00827863695081	0.0108995351013	0.134938971353	0.177083279463	0.320108952181	0.554145283434	0.20784145623	0.415243593053	-0.152645865111	0.112751328539	0.915393421351	0.821159887379	0.58071397593	0.26592769925	0.784196474987	0.541904072413	-0.473712777823	-0.374911428573	-0.293769777546	0.127317408921	0.458636517878	0.452323002083	-0.226039912627	0.15266235542	1.4450632913	2.29925032384	0.581411784515	0.593272749331	0.801920236865	0.950170637093	0.78995655496
Piazzolla	1	400	0.482578471548	0.462007261588	0.673220680023	0.957402389055	0.106484245656	-0.346692314161	0.631223416631	0.705626075982	0.00416455642164	0.469407291525	0.763667989382	0.197476625925	0.328982186487	0.0474425586889	0.0896312289599	0.20246467014	-0.118454415249	-0.0361045554402	0.0617851443539	0.124934349001	0.314435709974	0.499644428536	0.230806836909	0.245758648488	-0.165803893783	-0.0366712589296	0.747460956665	0.703288604625	0.248044455151	-0.0117851334539	0.528915477992	0.283104155755	-0.476553554606	-0.462534313781	-0.437497501634	-0.103528284575	0.284057316944	0.474802917287	-0.621846219518	0.0662964550063	0.975852720348	2.10167287842	-0.0834336057302	-0.107424337933	0.645406567293	0.674129503827	0.349816338029
Piazzolla	1	402	0.453737783799	0.504700307968	0.0785624056055	0.512752729813	-0.0987947147209	-0.398234053524	0.622530830272	0.813091215248	-0.05842421221	0.439239038331	0.757780034849	0.166380909568	0.219962708641	-0.00115686133921	0.00150736546129	0.108402191698	-0.269534090569	-0.0851592900472	-0.0170716315956	0.0521396535127	0.278895350549	0.404292201417	0.20169949539	0.0297468633554	-0.290675364916	-0.215638786676	0.513597768089	0.536994294547	-0.121469391033	-0.321416448462	0.175624660878	-0.0884961106046	-0.620317958061	-0.603684814896	-0.480880814505	-0.304251455676	0.0913734556947	0.366637866224	-0.833709694104	-0.0420106173691	0.307309675093	1.59129611159	-0.625808237104	-0.62606297155	0.292947675436	0.35372348014	-0.0831465754304
Piazzolla	1	404	0.40097386758	0.491120717277	-0.349637432511	0.0807261796167	-0.388907635046	-0.503537803601	0.511866474221	0.758923953017	-0.0831845828401	0.365544475796	0.726410089949	0.310581193161	0.157475676797	-0.0572395170046	-0.0994517602329	-0.031380040221	-0.401115916076	-0.138990939012	-0.0716979047111	-0.0227236784623	0.242082784063	0.299478261243	0.133724361908	-0.161449884111	-0.426257172847	-0.356675952539	0.291659630252	0.393827001076	-0.393540504295	-0.553666589402	-0.159494115583	-0.436124397914	-0.768892173525	-0.72159073171	-0.415222240661	-0.380052171106	-0.113233437192	0.182242065355	-0.796927983508	-0.0848375355499	-0.355292740565	0.915985546312	-0.839684165283	-0.790020856251	-0.00375736866374	0.125648062775	-0.367882409197
Piazzolla	1	406	0.324974489858	0.457564334952	-0.511743395178	-0.160969677051	-0.618303478767	-0.586073746972	0.308664140899	0.53240538671	-0.0637854937207	0.295057716169	0.707295909667	0.530142960388	0.15286469355	-0.107408689386	-0.201506702196	-0.171452932019	-0.475753300931	-0.195445072532	-0.0916052946191	-0.0852851236636	0.219938641685	0.20579662498	0.0401068629748	-0.276479896139	-0.4863386006	-0.408486618076	0.134088372202	0.292593061062	-0.488385022407	-0.652882017576	-0.388317364031	-0.682554293121	-0.788092766133	-0.735289099518	-0.272428444394	-0.319421467784	-0.296858112525	-0.00555825432315	-0.543600512021	-0.0295070038209	-0.797039851376	0.234709436069	-0.690241937179	-0.592619108701	-0.0925397491915	0.0185978830461	-0.462067689278
Piazzolla	1	408	0.24566168542	0.414744557788	-0.455088442331	-0.209939901553	-0.681856499264	-0.564103107436	0.0719890705493	0.217550873451	-0.0163526273287	0.247474972784	0.684124771702	0.631247987981	0.190617187378	-0.140664698561	-0.2767502533	-0.267777444992	-0.486852365971	-0.235299076895	-0.0860527705431	-0.127516840341	0.207037369867	0.127683910158	-0.0665409705018	-0.302247474999	-0.453629691381	-0.35410663622	0.0681474177309	0.226725683779	-0.405292791921	-0.617744400867	-0.46342915155	-0.818227728877	-0.626702319953	-0.607209657978	-0.122714513138	-0.198233539115	-0.429243045929	-0.141542780062	-0.210376941309	0.0681709755861	-0.860453935082	-0.30724745272	-0.294894919732	-0.167547389302	0.0108068349746	-0.0195134183966	-0.3925530606
Piazzolla	1	410	0.176808222306	0.336392156613	-0.332722357004	-0.205665770496	-0.547271980903	-0.400626243683	-0.121734957582	-0.0598388550858	0.0134084831191	0.224556392949	0.570815305857	0.46591512768	0.228511805856	-0.161903750469	-0.299774729792	-0.308595400422	-0.443928437459	-0.235064344382	-0.0724565133209	-0.141549638294	0.185356174989	0.0631212806956	-0.166746205135	-0.252046324736	-0.371999043519	-0.208074065852	0.0963310432288	0.18899132732	-0.218099355024	-0.487735090791	-0.374340752463	-0.849270424948	-0.336673273484	-0.368874684776	-0.0590875313849	-0.136568541075	-0.509806015003	-0.216425011032	0.0183600559642	0.0984503908382	-0.51028310844	-0.58971874095	0.151052273048	0.282311789881	0.1700926063	-0.062940551076	-0.211154667606
Piazzolla	1	412	0.0971598336763	0.190843824317	-0.315267355165	-0.319270685807	-0.277137565501	-0.144464698126	-0.227923696487	-0.211108667031	-0.00261638556739	0.229885950052	0.29736618717	0.0822334761226	0.221142948144	-0.183519650216	-0.279917428705	-0.3207790765	-0.367223092592	-0.198325657572	-0.0663743496832	-0.124077253906	0.138952659648	0.0124423142586	-0.247015435751	-0.157885333189	-0.315783882526	-0.0157644534298	0.187209954244	0.161125190503	-0.0412115259875	-0.335213515652	-0.153159555775	-0.771466527115	-0.0277483442812	-0.103967840565	-0.155922391174	-0.228774863302	-0.56239147892	-0.278265920343	0.0120459127221	-0.0255013418751	0.140278755329	-0.567377450552	0.454314223979	0.562599697379	0.207842141066	-0.178417706898	0.0197721104747
Piazzolla	1	414	-0.0264599071874	-0.00422422347654	-0.495597107506	-0.63894992328	-0.00237666352679	0.0966031635256	-0.259558618915	-0.231033042112	-0.0361672861206	0.267734288712	-0.0914638017151	-0.288808433253	0.158143692882	-0.20459976431	-0.260072193258	-0.342342377137	-0.286933089546	-0.163088202427	-0.074772527302	-0.0865751457779	0.0654136130078	-0.0216977439155	-0.317871727647	-0.070321542767	-0.353075216379	0.148576874539	0.280497480073	0.105315203731	0.0351643357135	-0.234369303766	0.113094357119	-0.60057834977	0.206352568274	0.107895487446	-0.406497909822	-0.476572289344	-0.60918300083	-0.39629974225	-0.221085830971	-0.30104660515	0.860282962968	-0.340588699088	0.505459836605	0.565667826568	-0.0114059754578	-0.400547660809	0.228483177829
Piazzolla	1	416	-0.18584065222	-0.169614638373	-0.826405669621	-1.10734440015	0.158096802276	0.242167398972	-0.268199691677	-0.184650190045	-0.0340169146377	0.328863603485	-0.444972402556	-0.416803833695	0.0782935494571	-0.202888142875	-0.27081312945	-0.3836227387	-0.226811282476	-0.169366141897	-0.0917226800484	-0.0503432246168	-0.02051508277	-0.0360953478711	-0.40147186981	-0.043158901683	-0.502700151057	0.208770213023	0.323878016744	-0.0060794644275	0.00374732365273	-0.205765658437	0.299764449987	-0.404863844039	0.336540361379	0.240907113207	-0.693905133339	-0.773050256104	-0.647421231514	-0.587843915855	-0.528044099768	-0.627546353803	1.38037740104	-0.143596056118	0.342803832524	0.325350402804	-0.498197409295	-0.696488977145	0.358845851897
Piazzolla	1	418	-0.316975358231	-0.218150128485	-1.13540116578	-1.55474535133	0.179326309612	0.30282397637	-0.295566573719	-0.15347318552	0.0188404792008	0.387179877197	-0.62012232207	-0.251394478269	0.0354843234701	-0.149806836171	-0.291832311158	-0.415136999127	-0.183089621157	-0.222143044551	-0.100598317007	-0.0283021102938	-0.0909585315039	-0.0273400111045	-0.499211968793	-0.100529981288	-0.715869638915	0.134446320925	0.316306587534	-0.148859587648	-0.0601716266928	-0.196914100584	0.313759053966	-0.277315662016	0.400168379885	0.325758277226	-0.853632225963	-0.964863182844	-0.647632044036	-0.782282164425	-0.702095669276	-0.865158607321	1.51139050075	-0.191886883383	0.139617492782	-0.00801686302326	-1.10970872034	-0.963866692042	0.412296386553
Piazzolla	1	420	-0.347472046293	-0.11986461575	-1.22952948748	-1.80916583069	0.135664264406	0.350215548385	-0.340966249359	-0.184920826007	0.0857388614642	0.412169380904	-0.600397951088	0.0491610226564	0.0458608218192	-0.0356966009282	-0.270958383746	-0.398423679732	-0.132857488104	-0.293264129617	-0.0857420116252	-0.0206633502143	-0.116612103706	0.00312697824417	-0.587903650362	-0.22062500535	-0.916474753859	-0.0389791819488	0.307968800639	-0.251085982673	-0.0644888476	-0.137889931456	0.170132431879	-0.261794300161	0.460179124797	0.407548242352	-0.791150279985	-0.951690003048	-0.583997788681	-0.875378090381	-0.612813127077	-0.922055601758	1.252313257	-0.508235933573	0.0863269785938	-0.274484551786	-1.62392436167	-1.0936088381	0.450575307432
Piazzolla	1	422	-0.254543679796	0.0799128223876	-1.01487887896	-1.78833044385	0.106014654954	0.421079234177	-0.376448591327	-0.276396874695	0.126352489755	0.384776385097	-0.511212013073	0.250700314451	0.0744788874959	0.115703902592	-0.179425077785	-0.328313092523	-0.0683094308254	-0.356243429244	-0.0454072263354	-0.0296840358074	-0.0850098996498	0.0434684318154	-0.650477552611	-0.357862004728	-1.06400484891	-0.24349191533	0.351976997423	-0.247497771688	0.0274115189817	-0.0143485379968	-0.00592783422773	-0.313968798464	0.539933229936	0.49145736979	-0.533229276803	-0.739340811365	-0.468943609305	-0.82204851657	-0.276085434832	-0.806105206841	0.794175370031	-0.902741079551	0.247139788572	-0.400608063906	-1.86983982678	-1.05104975994	0.53875156714
Piazzolla	1	424	-0.0678651275466	0.296843975175	-0.528922224885	-1.50381065454	0.0830922738962	0.468296179738	-0.381656164735	-0.387385823205	0.142303908301	0.307988575392	-0.492868666461	0.237451100488	0.0801136396939	0.257095109519	-0.0377347241953	-0.234086736454	-0.00896612251443	-0.406279007013	0.00826166188298	-0.0633306655753	-0.0108035506791	0.0789820524453	-0.689378024706	-0.472263011591	-1.16255719536	-0.421200320764	0.467228637599	-0.120702866552	0.189677111782	0.13532598625	-0.0664200438723	-0.340414648235	0.592589518341	0.525391061884	-0.161902291794	-0.407055576477	-0.34088130998	-0.661982829114	0.182427178244	-0.598791320327	0.400210376293	-1.11108037224	0.529349090295	-0.404374821215	-1.80522453849	-0.89125341898	0.693071552604
Piazzolla	1	426	0.179018345892	0.466524148657	0.121315888594	-1.01015164501	0.0075816052447	0.420414893001	-0.349409614217	-0.456412433278	0.170349711944	0.213700424803	-0.552957900268	0.0985862389213	0.065072316886	0.346510907523	0.111331524979	-0.134619334797	0.0260546589685	-0.4456892987	0.0619919230938	-0.115620967117	0.0771344470111	0.108163365258	-0.698587346117	-0.530048451292	-1.21013481976	-0.531256122401	0.650085337556	0.111173329148	0.392272549137	0.294191972325	0.06621036453	-0.268622936493	0.554860912408	0.445124833812	0.271587929842	-0.0377540466423	-0.215122116869	-0.458159303314	0.621517731264	-0.379102684799	0.260739208916	-0.952490377476	0.799362673896	-0.332328309777	-1.49161122822	-0.689859843663	0.895290976465
Piazzolla	1	428	0.479622909003	0.582559298259	0.822051385675	-0.377745815098	-0.123967726313	0.268454113572	-0.2702545713	-0.420876353525	0.240781274075	0.159642193815	-0.57850413793	0.00948914335243	0.0653497596268	0.372889006371	0.242677741942	-0.00695159848641	0.0456116782504	-0.463795015883	0.109875725354	-0.155405190084	0.157664203467	0.144158195971	-0.64248896013	-0.492328835594	-1.16461396483	-0.536020494901	0.8915511122	0.418591978184	0.639244729971	0.500733767213	0.374364192698	-0.0853947350383	0.427323731757	0.231169925325	0.743152511367	0.313157081614	-0.0688971087485	-0.236991970925	0.95553381345	-0.175053414864	0.423410684625	-0.409065277122	1.01427373255	-0.205238264419	-1.01996501917	-0.469816771691	1.13850850374
Piazzolla	1	430	0.830341550336	0.683875606661	1.45669965433	0.284972746625	-0.23483579018	0.0691052344854	-0.138945814029	-0.250270098034	0.347205491981	0.199253816712	-0.479253458648	0.0467005202902	0.0972399663638	0.361612234587	0.358737383316	0.184382645692	0.0767451845881	-0.438786052553	0.148432577891	-0.147856345044	0.222822737537	0.19555584153	-0.487592313469	-0.329666342957	-0.978509596309	-0.405776695937	1.15268668908	0.747685392596	0.92902504268	0.781182511917	0.768741809022	0.161899573832	0.27325806884	-0.0916593853229	1.18913614977	0.600268452492	0.113733885648	0.00149944259933	1.1660650079	0.0201096007573	0.812706536187	0.389192319261	1.22362328131	-0.0178446330925	-0.474328034462	-0.211057163532	1.42523159229
Piazzolla	1	432	1.18816267618	0.802338364045	1.88889855315	0.80835272573	-0.256217281044	-0.121120042464	0.0202174217017	0.0211244818107	0.447701337705	0.336365334669	-0.26056757763	0.161402805228	0.140183574895	0.359499012266	0.466945564245	0.428331682418	0.128583030686	-0.359663694837	0.168994888856	-0.0867592197617	0.271212250394	0.251467410622	-0.257887541665	-0.0616749692532	-0.668774874563	-0.153082821933	1.33654601767	1.00125436171	1.19428003248	1.0663770257	1.10657212862	0.379325280612	0.139224788924	-0.493924573291	1.48377931655	0.771028664065	0.289938514634	0.232840271841	1.26720008678	0.201348648377	1.28941215027	1.24485128413	1.45409974153	0.217042534817	0.0403131887954	0.0705328058662	1.71380097224
Piazzolla	1	434	1.46212218366	0.916686727618	1.98749013545	0.999731121495	-0.205387730293	-0.283036368653	0.150845939885	0.297344142004	0.492241892461	0.509283433036	0.024684037809	0.298586216277	0.174771270914	0.402635225213	0.55156267092	0.646494411272	0.171436235015	-0.250600377419	0.159343193778	-0.00395749327649	0.304261006004	0.289248395029	-0.0498356100688	0.21766105704	-0.347875420818	0.132680425211	1.32758972228	1.07426941675	1.31314513509	1.20977943094	1.21348674528	0.45245673705	0.00911576954935	-0.951213807255	1.50031022446	0.776134048604	0.360502115156	0.385758829325	1.26044865449	0.322595620267	1.70008934874	1.97762285475	1.62351642676	0.435041647383	0.376466864145	0.276096666949	1.89455080637
Piazzolla	1	436	1.55547827772	0.95436655898	1.69780179899	0.749520765669	-0.16666087024	-0.41016282304	0.19402976022	0.46834909779	0.460582026823	0.619199790616	0.313972841076	0.45947343929	0.207600779351	0.48308613324	0.569266682316	0.733797326514	0.155814680555	-0.173636153904	0.110587383538	0.048183313371	0.317778973355	0.288891013175	0.0145457833798	0.367595642282	-0.176058711079	0.302231986511	1.08146308374	0.927735822951	1.19148601413	1.09639799723	0.956252837386	0.293172569914	-0.150617640255	-1.41181766067	1.19680292929	0.594360124852	0.236039364177	0.37964232532	1.11831777961	0.310888226677	1.91176045422	2.46742489264	1.58589533628	0.547791754615	0.408910342349	0.280077904531	1.84696733553
Piazzolla	1	438	1.43412120409	0.848367245277	1.09994660629	0.136616545006	-0.216810674165	-0.480756132714	0.117908721311	0.463734367654	0.380364238245	0.579106165074	0.518438798468	0.647025532988	0.249182174269	0.55208094059	0.481232346328	0.630509178188	0.0521306689056	-0.193720891422	0.0221737465267	0.0261190488662	0.294079879519	0.238787536276	-0.131241381472	0.283414305213	-0.257978284698	0.233836569724	0.665540754165	0.620029159322	0.832669457003	0.729125830024	0.352024347578	-0.0984716326421	-0.324445538157	-1.77464438635	0.650336307031	0.257675806461	-0.0882073420708	0.188893472556	0.809126345245	0.122680592636	1.85439762117	2.66793449325	1.25499990356	0.510829425747	0.140791751782	0.0449707185428	1.52603294215
Piazzolla	1	440	1.15850832349	0.605096059409	0.394436382547	-0.563217112965	-0.377981639871	-0.477429879194	-0.0722511302563	0.275247443557	0.302598786296	0.367587791819	0.53834745797	0.815460970577	0.290076768385	0.569776603731	0.300715198673	0.378490764254	-0.121112286837	-0.325727636012	-0.0906641425201	-0.0750818332943	0.22371974406	0.145869812719	-0.432353044743	-0.0174881174737	-0.549259260833	-0.0666586334212	0.204175295565	0.260801368169	0.335405500185	0.221104136707	-0.388346350939	-0.596608323031	-0.453034790553	-1.92403486322	0.0180281106485	-0.137766358497	-0.520827397669	-0.129089992381	0.341886616441	-0.201480697415	1.56029211655	2.61261685859	0.679173375204	0.35897480899	-0.276119261003	-0.320118690194	0.996197436075
Piazzolla	1	442	0.83716047934	0.313451720651	-0.179646189219	-1.00635097681	-0.61592665726	-0.42309224417	-0.332183999495	-0.0453060046899	0.253094598408	0.0623700813618	0.339706248825	0.894525246579	0.308101757618	0.546432897755	0.106865451176	0.112965657211	-0.294354642363	-0.512842968179	-0.191550525256	-0.208214398873	0.138281755738	0.0483291453837	-0.718968464653	-0.385269627813	-0.847597486891	-0.447246930614	-0.204459173945	-0.0601284373409	-0.161289941311	-0.273598705028	-0.967374071547	-0.993152150206	-0.501811260009	-1.81089288342	-0.533707002189	-0.457644590403	-0.932651395713	-0.46686886576	-0.200168925754	-0.540100970944	1.15517908072	2.3983730578	0.0119856632272	0.175529713926	-0.635488638029	-0.618340325202	0.397395462804
Piazzolla	1	444	0.550104116548	0.0850614373579	-0.43701313796	-0.976913328768	-0.853563944897	-0.36709672478	-0.5830019728	-0.396909203479	0.208039049469	-0.19764261706	0.0120170564209	0.845918782374	0.28983801331	0.519851510776	-0.0048196771374	-0.0284725656929	-0.38006176059	-0.66446831004	-0.240890994226	-0.301496089697	0.0927647345898	-0.00426669292141	-0.80613401748	-0.63201509045	-0.907830826874	-0.705774601004	-0.519709290154	-0.303578046611	-0.536596410419	-0.627384183812	-1.19539141176	-1.12177330904	-0.505018298152	-1.51035879435	-0.881034463549	-0.591398369065	-1.22671526369	-0.726813545129	-0.672651480582	-0.758377081762	0.788138068551	2.1327805281	-0.579032827285	0.0281191588349	-0.794690560602	-0.696141885729	-0.123833392311
Piazzolla	1	446	0.322095559106	-0.00858819210007	-0.309090903746	-0.506049001883	-0.997901468502	-0.329373959468	-0.74086602003	-0.662077683709	0.122907948381	-0.314175392946	-0.273049607876	0.69702812874	0.243587411005	0.498718707981	0.00280638347589	-0.0140838053031	-0.335237359775	-0.72175017621	-0.230455984296	-0.316355423287	0.106283878544	-0.000540770577792	-0.621287832049	-0.659804933432	-0.617633709546	-0.726754952089	-0.73821979144	-0.466100833517	-0.727811047131	-0.780824383806	-1.09476049018	-0.964229737286	-0.53724320407	-1.18633456854	-0.968721466499	-0.509964173	-1.37403024818	-0.862771721019	-0.948597280751	-0.79201556646	0.54944503455	1.87797149872	-0.997138497447	-0.0779795570128	-0.742632431911	-0.545346255126	-0.486784095154
Piazzolla	1	448	0.148034878923	0.0379551189295	0.132528816135	0.178973573957	-0.992188438534	-0.283719643484	-0.765834736403	-0.765633531654	-0.0121975772977	-0.293127332253	-0.388264066279	0.522362862181	0.190692868413	0.452681959693	0.0858188364709	0.0665455495956	-0.197185543721	-0.687407394139	-0.190244669152	-0.274216998835	0.144956064226	0.0203129972271	-0.24958358924	-0.512117838147	-0.0808348178734	-0.543153897225	-0.871035933293	-0.55889102144	-0.745287024694	-0.75686552665	-0.821510910417	-0.641726808395	-0.644716934456	-0.975105933034	-0.825115837474	-0.275829381753	-1.40935198243	-0.886543180387	-1.00861566346	-0.684193345758	0.439351171107	1.63813402822	-1.24093216533	-0.194364437552	-0.595329963102	-0.295883289453	-0.709097193752
Piazzolla	1	450	0.0168315993576	0.160353739657	0.709506386194	0.828515154583	-0.856732182484	-0.206359516559	-0.685505732247	-0.71751009971	-0.151596458119	-0.202090718212	-0.346927038403	0.378320242025	0.139788799961	0.364274098551	0.171572809524	0.100856094102	-0.0461933611579	-0.598393986521	-0.153314176468	-0.219074934192	0.17303043828	0.0227913244989	0.141336705169	-0.31398936839	0.475769700403	-0.281500805602	-0.93878841793	-0.603501930788	-0.651055819531	-0.636943740749	-0.512848751847	-0.313915874058	-0.795920742407	-0.891579267918	-0.551428089127	0.00231657414886	-1.39445480192	-0.84474595693	-0.942354445339	-0.539680422933	0.403909907194	1.38985763851	-1.3540974908	-0.370316530693	-0.511562411098	-0.103319102156	-0.857962236201
Piazzolla	1	452	-0.0852370340537	0.250934434547	1.23107529015	1.31812544924	-0.669046979122	-0.116084428724	-0.566920530166	-0.595630763917	-0.228594790572	-0.0865984160937	-0.262906277604	0.260257226102	0.0794675810187	0.266258200897	0.223209775161	0.0589373443319	0.063715486227	-0.485334029851	-0.123797200948	-0.167718348737	0.19859041503	0.0241346061022	0.421776149831	-0.169502273769	0.875311303984	-0.0579767730083	-0.965184568712	-0.627572761836	-0.510930999968	-0.504400318559	-0.22711366499	-0.0901367152643	-0.897203730714	-0.85360321551	-0.26986903998	0.233548675762	-1.36750731751	-0.778343982203	-0.850076330956	-0.429027281442	0.398484481782	1.12017975696	-1.3598958958	-0.590583608522	-0.569427142117	-0.0326993083681	-0.961663840835
Piazzolla	1	454	-0.167042639207	0.23526331503	1.58795919735	1.65991906422	-0.505428814257	-0.0527786387901	-0.462620036051	-0.480888419792	-0.206861941982	0.0530110643855	-0.217968111889	0.141618270525	0.00912620189998	0.20976845087	0.250569502122	0.00029604216294	0.129296010876	-0.363750280741	-0.0861219461765	-0.110205693181	0.252609372932	0.0643851737653	0.561348493922	-0.104635580787	1.07961442297	0.0844697504825	-0.956673982786	-0.64232270905	-0.359015758883	-0.397051967534	0.010271226949	-0.00584782794138	-0.87625055316	-0.797948985942	-0.0694076278799	0.375349283881	-1.31471596323	-0.688001438179	-0.759366591948	-0.337197108959	0.422600243096	0.857398371494	-1.25722816093	-0.775701150163	-0.707547518521	-0.0430611727374	-0.983872597649
Piazzolla	1	456	-0.213339435099	0.143908788032	1.7650608469	1.90408848285	-0.410447359702	-0.0374773539494	-0.37576277888	-0.401771137664	-0.108466896186	0.218818578034	-0.189707176036	0.0375223229111	-0.036057494849	0.20900520106	0.275211676942	-0.00609093343884	0.170435552042	-0.245876325386	-0.0339865131619	-0.0444741157063	0.336092988198	0.13696949403	0.60368918755	-0.0820232704571	1.14914889253	0.173766799008	-0.893692661141	-0.625292774963	-0.202885889229	-0.30899250531	0.170822474252	-0.0355072278578	-0.762258307562	-0.757063616656	0.00690099334084	0.417105296408	-1.19091043921	-0.53869444839	-0.647321159457	-0.213035885641	0.501717763526	0.684729519149	-1.0613983776	-0.845095403496	-0.787531016412	-0.0637734762768	-0.881638185849
Piazzolla	1	458	-0.190170634442	0.0847800908931	1.77993789602	2.04707674356	-0.408853298507	-0.0719738603245	-0.268706118826	-0.333694546244	-0.00331907826658	0.381619383082	-0.113048533019	-0.00650364662332	-0.0149789176512	0.234897045947	0.297742981693	0.0462633709423	0.201558360789	-0.140311051531	0.0216168857516	0.0116191178611	0.408648664544	0.180998290229	0.607116908815	-0.0530973785401	1.15681614233	0.267967669292	-0.760881718965	-0.547893025442	-0.0581855901632	-0.23203409825	0.241345863025	-0.115797854015	-0.673113307827	-0.816470446681	-0.0440301238925	0.356242505491	-0.974143468648	-0.311343788635	-0.516185840879	-0.0575795326603	0.640793089937	0.69772908636	-0.816133833706	-0.778771456951	-0.71041898824	-0.0654649599344	-0.663632887142
Piazzolla	1	460	-0.0929942165574	0.12246004409	1.63967395151	2.0294593858	-0.517881902078	-0.166547694554	-0.107137064219	-0.242102149315	0.0431730324165	0.49713239091	0.0191052057779	0.0178889976974	0.0651747683334	0.25473813747	0.291845564937	0.102763410365	0.2264375239	-0.0444549692123	0.0675373424518	0.0407840317235	0.429450510695	0.152498542714	0.603423539659	-0.000191822719908	1.13467951502	0.403378745368	-0.589476893214	-0.4274759948	0.0310894910956	-0.184732455559	0.228989777224	-0.18830903418	-0.714648031671	-1.01516228779	-0.174056535226	0.20454529977	-0.702784986194	-0.0534454546087	-0.414116714557	0.0570541979791	0.794761922923	0.904517747955	-0.570377341717	-0.629537027806	-0.481380853175	-0.0660484173559	-0.388153482156
Piazzolla	1	462	0.0251490362078	0.201753207646	1.36765894422	1.80645391448	-0.729067213757	-0.33825253825	0.0992483228555	-0.118181357127	0.0315484245315	0.534109355802	0.148125301924	0.0618526057693	0.146444584504	0.258357177262	0.223208423588	0.107617639876	0.242699038788	0.0469545173264	0.100178427733	0.0437708162397	0.394963432285	0.0812221995249	0.587019074433	0.0590538217971	1.07012465546	0.562997568305	-0.4491679659	-0.327846148584	0.0229256884354	-0.193556259646	0.132329655043	-0.244452096358	-0.888747341638	-1.29513804905	-0.285959176803	0.00806852525637	-0.452092293685	0.137504396502	-0.3811788979	0.0565395939429	0.885436439395	1.17102088114	-0.360791120025	-0.486115634489	-0.18918653491	-0.0957202008011	-0.120413016108
Piazzolla	1	464	0.106258306432	0.217213016543	1.04538245536	1.41075916682	-0.972923999718	-0.560902532136	0.300472747201	0.0231801072625	0.0289829810089	0.476473172005	0.22941144059	0.0737228859933	0.182349619298	0.248737001015	0.0846705864276	0.0606515078438	0.250406867447	0.128397775752	0.122869508117	0.034277240594	0.334166191779	0.0385725267058	0.534605267737	0.105368748981	0.941155759437	0.700449061777	-0.384565337927	-0.29246689596	-0.0655747971935	-0.251352827776	-0.0516181914878	-0.316002340682	-1.08540312169	-1.52774574604	-0.289110740494	-0.160411581969	-0.268603832187	0.198977131258	-0.393313555609	-0.0592173897725	0.861340709669	1.30857735383	-0.200478041721	-0.41146807633	0.0605658313361	-0.166617023863	0.105380090381
Piazzolla	1	466	0.161699625254	0.143235374044	0.795496054817	0.9489863161	-1.11997418079	-0.735441340443	0.44964100289	0.165718043309	0.0912506239363	0.326575692829	0.278322179736	0.0519273937392	0.188150926722	0.23262005238	-0.0772911151693	0.0198206530164	0.26416047878	0.192104879287	0.14077944553	0.0262944250584	0.280596076612	0.0612020693337	0.445534881088	0.157318245821	0.762989406704	0.800977530952	-0.372620858083	-0.297033154102	-0.145096433382	-0.307416176905	-0.271181043524	-0.406450573371	-1.15898119915	-1.58536739017	-0.17014872886	-0.240924547138	-0.136351424097	0.16796588228	-0.368785647208	-0.20432288057	0.757106360995	1.24254299799	-0.0655569451502	-0.395887422823	0.203444146469	-0.265022553999	0.290899243076
Piazzolla	1	468	0.260121150645	0.055543957143	0.705646366119	0.538850023293	-1.06007682062	-0.755394396297	0.538409893788	0.304001673971	0.195171602561	0.131173947918	0.331606741498	0.0390615655269	0.21282646958	0.227989128666	-0.182311559087	0.0450088031774	0.30822387951	0.24527033934	0.160439285336	0.029909241839	0.253753111955	0.125049847109	0.359191932038	0.264760647121	0.593258363301	0.8993990012	-0.351645309629	-0.283994958558	-0.116132558681	-0.304820730614	-0.411283243503	-0.450759919692	-1.03924317035	-1.42674226988	-0.00703465964395	-0.223248549991	-0.0171680479924	0.141617899911	-0.236190136143	-0.264426625334	0.689593540175	1.08606497404	0.0861487410204	-0.36764078324	0.230381644552	-0.363695949554	0.446137807963
Piazzolla	1	470	0.431531104751	0.0249316748647	0.750890004446	0.23565759378	-0.805864684683	-0.615780764509	0.591194388573	0.435550462714	0.268305970312	-0.0218579538756	0.401267765989	0.0778837283727	0.270862264184	0.253906170683	-0.182472889463	0.132866452337	0.385711916793	0.299389370821	0.185756927055	0.0499408248634	0.251687953426	0.183124235874	0.314014989846	0.444813962594	0.476255005268	1.01783791681	-0.276339950144	-0.22405077894	0.0467050494352	-0.226989384035	-0.385688795801	-0.372215342554	-0.797561892852	-1.1467352436	0.083853821898	-0.152597216139	0.0868440562958	0.171196348658	-0.00963764219767	-0.18186406004	0.770273450717	1.03155435172	0.25874595868	-0.262471348734	0.161504645209	-0.442542715379	0.562834987401
Piazzolla	1	472	0.602856409426	0.037406442317	0.786276418	0.00244771336122	-0.498516442941	-0.426549255744	0.628833261834	0.542215244167	0.268401902977	-0.070882657325	0.478480715387	0.172681691962	0.3247393193	0.294243845143	-0.109304714145	0.211006171546	0.459422570067	0.340673980278	0.208427504988	0.0786768798321	0.246891272159	0.200784779309	0.291810144969	0.631119658612	0.38986515645	1.10136570464	-0.132416826511	-0.122602076879	0.272052476538	-0.10538839649	-0.231910304038	-0.176729713964	-0.597392854074	-0.921216796171	0.0211529490977	-0.102716164108	0.13103459187	0.215337485468	0.203087550602	-0.00478984342437	1.00557741798	1.17187965531	0.402328683974	-0.088828988735	0.0215856196908	-0.492819875137	0.624962682867
Piazzolla	1	474	0.651818687489	0.0424781360792	0.649066409527	-0.241504572368	-0.282108992308	-0.295381062645	0.638325347154	0.582287498628	0.204814422939	-0.0383876396572	0.546110764524	0.278302418448	0.333206888978	0.293667387673	-0.0381378229993	0.206864441004	0.481746231363	0.333301223998	0.208557598547	0.0947299590942	0.19844093462	0.158269899797	0.231017509085	0.716049825988	0.271054447974	1.05204916644	0.0853407832748	0.0178399819616	0.457401820312	0.021816414512	-0.0797025244308	0.0364673018107	-0.548036568482	-0.849020742723	-0.190099380175	-0.129340565112	0.0918831597191	0.207420798377	0.289464656192	0.152707167653	1.29164938399	1.43519692108	0.484926237967	0.0845500256371	-0.145374369035	-0.492214019989	0.644437811666
Piazzolla	1	476	0.529878919399	0.0373315795074	0.305970991512	-0.524942997995	-0.165377880241	-0.212753291014	0.581754949297	0.514987945376	0.101444218778	0.0045970886076	0.563708817705	0.32207663593	0.293168566946	0.214832921456	-0.00375365114143	0.123354969213	0.445683872485	0.266517265232	0.174737784238	0.0831470316931	0.0885684307887	0.0553057929983	0.106972817371	0.655687532889	0.100013914233	0.838875057558	0.379500482971	0.207345605116	0.555726827845	0.155521748718	-0.015482241727	0.170208518981	-0.589211892019	-0.825667892209	-0.449443474603	-0.227157080799	0.021892761876	0.149073036442	0.247204246224	0.215599882301	1.50521254066	1.66495427477	0.562670070573	0.211370990647	-0.247943072488	-0.387513776236	0.67234994318
Piazzolla	1	478	0.315438346113	0.0564102711155	-0.0992940225114	-0.778908010173	-0.0156437598086	-0.0733450281679	0.443448367311	0.349005079093	-0.0170946091727	0.0257467083202	0.470005441685	0.244760265905	0.228356205185	0.0853591214867	0.0313049969001	0.0409991495382	0.394700956259	0.186742138906	0.123511939013	0.0592006953827	-0.0502982465884	-0.0703236895006	-0.0230353173478	0.519000420456	-0.0566810862762	0.553397139675	0.725085709411	0.434388589868	0.593815976261	0.328195348024	0.00105009682152	0.219844613044	-0.527265658866	-0.603233521327	-0.600913440643	-0.324931330451	0.0305877969373	0.11700671184	0.208685927239	0.213391841997	1.57724618807	1.71826756896	0.740089881004	0.325973661771	-0.175022438537	-0.131868938999	0.768041323396
Piazzolla	1	480	0.137480659389	0.100216701484	-0.356022009328	-0.895457883578	0.304648460592	0.198897953995	0.268603354733	0.165752546589	-0.106476785331	0.0557999012124	0.239615556394	0.0336839635057	0.155336778035	-0.0354853075447	0.118781076212	0.0449940338878	0.380340047964	0.165594211599	0.0910183916474	0.0600521516275	-0.158439503371	-0.151398958719	-0.0707995270201	0.425114204265	-0.100402418722	0.34074904714	1.05438323976	0.645944769294	0.617674733272	0.548374142863	0.0775304090324	0.255342402027	-0.202440587839	-0.015991149636	-0.512138097783	-0.33641524423	0.201497676098	0.183055068944	0.337761029044	0.23369430503	1.49063912449	1.51096347361	1.05961603451	0.505164289637	0.113101810961	0.249651415831	0.957083394425
Piazzolla	1	482	0.0638819719115	0.124345083142	-0.346176738102	-0.825164272028	0.790760303703	0.562768176653	0.141778695787	0.0737447612991	-0.114834541055	0.127309218209	-0.0667193400331	-0.264224494984	0.0725115729483	-0.122107089598	0.251947430052	0.149330580394	0.41618078345	0.232523239433	0.100915028899	0.105170496898	-0.201232181243	-0.141984653599	-0.00244178624383	0.437955636395	0.00304268775901	0.280280325424	1.2798373402	0.775616894191	0.639246823844	0.766409394248	0.26748147787	0.328471025406	0.361998381985	0.837909946983	-0.162563999739	-0.233695168853	0.513210844733	0.338142212816	0.679385777097	0.31601139394	1.26157018565	1.05271923892	1.44287048465	0.770833614593	0.521894499808	0.644705151942	1.20454946566
Piazzolla	1	484	0.0706517919603	0.0958597542878	-0.115852309687	-0.613502978262	1.2713375597	0.88184613779	0.114341014232	0.119079501516	-0.0340858884554	0.221298053286	-0.333187725179	-0.550418341301	-0.0221546312209	-0.186927950934	0.364174709412	0.285462829927	0.468919886777	0.342671551915	0.141842079354	0.171048157775	-0.189720272305	-0.0581353016809	0.132876580152	0.518657844238	0.185231686078	0.333505108336	1.33259455398	0.783828883482	0.634698130955	0.901449379906	0.514986063941	0.419043998336	0.956163881311	1.63408734233	0.314354850822	-0.0746864120913	0.831754058619	0.491165189885	1.0918561756	0.405711765611	0.944213556747	0.473900762034	1.72825770128	1.03573111084	0.867116845902	0.912776713007	1.41200252208
Piazzolla	1	486	0.0946408033879	0.0283412168806	0.173173516663	-0.359654158488	1.52400450861	1.01850608202	0.157201709639	0.240222621763	0.0791611051903	0.286301552324	-0.470743289898	-0.71425782553	-0.111207418577	-0.232842544664	0.392627238851	0.361804627765	0.485241435894	0.413348884197	0.177356138234	0.211596679491	-0.153932650425	0.0391068460837	0.246426095805	0.56898023838	0.32982030472	0.394318394003	1.1930106245	0.674427539146	0.576442611293	0.896321497947	0.697929738438	0.465929673476	1.3219965616	2.04010653267	0.6945998158	0.0487425536785	0.992870790333	0.541468985343	1.33866421075	0.417623366198	0.620029139051	-0.0253627226002	1.76578692981	1.15613376466	0.996040338797	0.967108798277	1.45749618408
Piazzolla	1	488	0.0946878213941	-0.0373336196622	0.357835876525	-0.152421170581	1.43670477672	0.926197640338	0.195230432562	0.324116085392	0.150658477522	0.288431059229	-0.463811505853	-0.698205875444	-0.162858436099	-0.238728951021	0.331182842273	0.337538184367	0.4316638496	0.393026849737	0.177261046006	0.200358606359	-0.113130472142	0.0962381808351	0.27727381672	0.519886181165	0.362193840686	0.382052363708	0.908638729426	0.491420202887	0.461271124034	0.752804319191	0.720323867835	0.429978043538	1.32522300556	1.93172236313	0.815003961973	0.0899369514668	0.919841473802	0.46066904844	1.27625918443	0.329820876493	0.356902589286	-0.29831515137	1.51470661793	1.05145012559	0.883124107782	0.820387566594	1.27893355904
Stravinsky	1	2	0.0343633407964	0.415690915173	0.353495199077	0.202734155788	1.4462694637	1.92183221848	0.356405982385	-0.10297525048	-0.411980686208	-0.168475559556	-0.560696817823	-0.147192149445	0.00886911223884	0.168130795118	-0.280724251613	-0.215331061487	-0.229132998466	-0.0903258569201	-0.205191311773	-0.121198510481	-0.219613237907	-0.286890050708	-0.369204878442	-0.277106351454	0.15251673852	-0.0719161903578	0.202286437173	0.148844998447	0.0371510716662	-0.000896761988719	0.00764073377418	-0.127533418261	1.10310364703	1.86741572524	-0.244854218954	-0.128375189263	-0.142972487582	0.00375317507049	-0.248529331717	-0.25170854842	0.679199082788	0.281905125795	-0.181357164502	-0.618429451227	-0.105856685242	-0.112103865949	0.33481135252
Stravinsky	1	4	0.0623197547966	0.485555545155	0.139432511355	0.0386130390718	1.48385469036	1.86268025435	0.318646784034	-0.185623223469	-0.454714084132	-0.265008792568	-0.653735397073	-0.0918251025366	0.0422790974943	0.236078224172	-0.264373420579	-0.252265555021	-0.247616910687	-0.158761596284	-0.220258021205	-0.125259250711	-0.232112082623	-0.265039404986	-0.421854395424	-0.411339046614	0.189083064402	-0.200603968222	0.208783521795	0.165033340298	-0.0984987708801	-0.03074885589	-0.0649607424693	-0.206857698086	1.35412558212	2.14883926473	-0.318080758262	-0.0526271308529	-0.2770137364	0.0978931059955	-0.529997401239	-0.181589409341	0.500773749021	0.105283993869	-0.320478905522	-0.825636912716	-0.0643324479066	-0.165125692674	0.0705868398038
Stravinsky	1	6	0.0990172622684	0.49088959572	-0.139607630032	-0.0577531597874	1.31926920513	1.47510061738	0.257800663705	-0.21109538293	-0.450604495936	-0.315251681612	-0.55842730855	0.0542048120016	0.114725065399	0.284692695918	-0.124991572072	-0.196298366726	-0.174384217444	-0.191204202156	-0.186985777745	-0.0993496319535	-0.193940515616	-0.186329071117	-0.298819906372	-0.476716553618	0.270514239263	-0.320555299492	0.248137156328	0.247877149056	-0.192807674173	0.0333921904752	-0.133643542188	-0.214982070471	1.42022020283	2.12135734185	-0.333590685656	0.160588741409	-0.385955085557	0.262575996307	-0.774528638023	0.0351958657127	0.178601443987	-0.0376343849976	-0.340902017111	-0.884218271831	0.159086364528	-0.0662657660668	-0.250864743725
Stravinsky	1	8	0.11727267505	0.448748422028	-0.300931075816	0.0581829191212	1.08842259243	0.983063864643	0.221429922013	-0.132209267944	-0.430371006307	-0.265293867821	-0.319549180697	0.263179731611	0.218016146491	0.287577032422	0.111131653174	-0.0406127795429	-0.0180357299193	-0.162950212562	-0.12150850684	-0.0529598270588	-0.133693454638	-0.110112544116	0.0120527625164	-0.418429526556	0.397878235981	-0.374492334687	0.357340982106	0.41980202695	-0.145069643858	0.21845698759	-0.120514369343	-0.100541045949	1.24808936499	1.80116689204	-0.279997928278	0.472659739647	-0.414110968649	0.453683446445	-0.840671809178	0.34418822973	-0.065876040937	0.0352515730801	-0.149337435663	-0.722478714653	0.570619923107	0.252606948631	-0.445656056652
Stravinsky	1	10	0.0926332052191	0.393343309923	-0.212769246859	0.383058701776	0.863540966288	0.546775119334	0.209856256021	0.040367367716	-0.403767460151	-0.115495153346	-0.0832581881504	0.470083735278	0.317015110547	0.233731321971	0.358507611178	0.160862470976	0.16158962999	-0.0953840840576	-0.0508334300811	3.83321588681e-05	-0.081379180791	-0.0793966065111	0.41252251179	-0.240591133391	0.52323360294	-0.33834667219	0.538431404021	0.640022808217	0.0703681393821	0.474232191346	0.040556965701	0.139484124684	0.83437231066	1.23992194783	-0.166464201047	0.764542302556	-0.342057791091	0.591031855879	-0.674686606108	0.608601053015	-0.019313820485	0.38444126699	0.231216596884	-0.375170656284	1.02278822822	0.718913061766	-0.399233254614
Stravinsky	1	12	0.047630646726	0.351770293904	0.0999056046911	0.740655294494	0.615265138211	0.189211319661	0.199697036362	0.262069073263	-0.354129922496	0.0755404027412	0.0565653545286	0.611058930926	0.373161922895	0.134579155965	0.5287808995	0.334241385571	0.297180438962	-0.0312430158542	0.0078138104412	0.0518505960928	-0.040021589273	-0.079577548948	0.751640703144	0.000774101050538	0.587737489219	-0.222397497902	0.766129300376	0.843146948788	0.377294264918	0.707878950672	0.340774352073	0.448009162976	0.239921891656	0.501430509142	-0.00659948432001	0.91010037822	-0.176377230509	0.615303358082	-0.342020905924	0.687829414998	0.381718822479	0.902866780375	0.663978945	0.0331675459321	1.28771992161	1.12675888217	-0.116787763707
Stravinsky	1	14	0.0547576187421	0.32942601334	0.449430830813	0.886737477194	0.310652297959	-0.0946651599065	0.190546998755	0.503085463858	-0.275040229634	0.229172215888	0.13137649072	0.651235780118	0.372102440394	0.0149340816398	0.582417983534	0.442751847639	0.360547808967	0.00931583543477	0.0512666651302	0.0989001936365	-0.00327639303961	-0.0700025628173	0.912820889375	0.238863787327	0.565245911251	-0.0505633638413	0.994584713643	0.983315566389	0.634191969766	0.827450603329	0.672347948585	0.710314663678	-0.405049088174	-0.293328561378	0.176403328982	0.856144015731	0.0718281152217	0.533210658666	0.0308180545202	0.52658019757	1.01090679045	1.39259457837	0.983405037439	0.371825094253	1.21814436086	1.25355377086	0.306102895746
Stravinsky	1	16	0.175475979533	0.309998623272	0.604469490016	0.66977269122	-0.0151646298264	-0.269935930216	0.204112752997	0.745491488206	-0.181127297806	0.287038193109	0.21788604033	0.587983722786	0.331130469379	-0.091337473192	0.536961329181	0.502551596589	0.372024451042	0.0368267825386	0.0834420949993	0.136509222392	0.017437728372	-0.0353932096885	0.866774193881	0.427286453893	0.470422417331	0.149991270548	1.15684953015	1.03239494651	0.713975363297	0.77144557345	0.880642988731	0.79315238052	-0.937710894638	-0.956037753732	0.339395374392	0.641863515261	0.37933041348	0.401973439041	0.333595313681	0.178487972063	1.62877465256	1.67432295196	1.09358294088	0.570506233168	0.842200281294	1.01084965747	0.736976699681
Stravinsky	1	18	0.395514013774	0.271986266439	0.463220574485	0.141969539717	-0.299282359464	-0.332019677707	0.250590675252	0.943656717626	-0.0773932974696	0.246109281097	0.349311085885	0.449299504364	0.285908501564	-0.140967679506	0.443303028566	0.549725307017	0.372456972378	0.0665630050687	0.109854453233	0.160228307286	0.00442498226487	0.013313926435	0.669294866382	0.54620640912	0.339978499762	0.344730073843	1.19172818457	0.968355833555	0.587055257287	0.54419062083	0.868822083496	0.631126881008	-1.23035555536	-1.31774415985	0.442167093292	0.358881375747	0.692739623644	0.275131217303	0.517016383681	-0.24053024843	2.02865758762	1.66774175077	1.0153394038	0.62131680346	0.312020816035	0.510595425531	1.06438169063
Stravinsky	1	20	0.631802186328	0.2141552478	0.117219332458	-0.474988827922	-0.515235274336	-0.346943550794	0.318296062295	1.02889920014	0.0486821840889	0.172675311178	0.509960211343	0.28883277843	0.267031361257	-0.106507524287	0.353044234906	0.595763687321	0.385004956845	0.0995736103791	0.132544487929	0.1677761872	-0.0432021385347	0.0605877637044	0.413106039369	0.59325989967	0.207099863524	0.486677945801	1.0934149927	0.799039329662	0.34243847514	0.23482395433	0.669229027605	0.29341535053	-1.24082382703	-1.33774399833	0.48654674069	0.103387850749	0.939107630068	0.175267678123	0.596638652223	-0.604564903529	2.14907597032	1.41783496679	0.853696947703	0.559543763028	-0.206039105091	-0.0173626441588	1.240897298
Stravinsky	1	22	0.808416836921	0.166526817886	-0.268357801248	-0.952960607109	-0.664797643772	-0.351253997378	0.391028056015	0.964867239742	0.190270959402	0.150328923149	0.657876295908	0.158489920732	0.281149853016	-0.0168155742694	0.28863178791	0.609452091996	0.397904596218	0.125599490775	0.144957821548	0.156790426273	-0.118793196904	0.076512418821	0.167726926215	0.565940911108	0.0849055874647	0.522289392479	0.922505542455	0.585517449648	0.116470814728	-0.0295913994633	0.406982692736	-0.0554010654782	-1.01572540943	-1.12348679904	0.510786379399	-0.050876183764	1.06048550985	0.110444940486	0.617109846226	-0.804267154734	2.05886161821	1.0530206876	0.707839554914	0.458385105687	-0.58427592042	-0.383942959573	1.27179340614
Stravinsky	1	24	0.917422952821	0.169911100624	-0.608953954915	-1.1982354754	-0.731355323877	-0.275360167186	0.457050386779	0.778102136232	0.299106235605	0.18969114135	0.734068361202	0.0717685030534	0.311559588293	0.0507846610165	0.235060476845	0.542385734104	0.38096044408	0.131538890585	0.136535080357	0.125006099458	-0.22470114306	0.0103924577898	-0.0447199182951	0.451423319148	-0.0270188466279	0.41615199352	0.752530981107	0.410069519196	-0.00616480095231	-0.171005428929	0.187083806669	-0.279140640839	-0.655382934865	-0.843054106018	0.536550868207	-0.0706349892444	1.04014526789	0.0888778609574	0.602676001246	-0.777386012673	1.84581299704	0.703483526548	0.598678393592	0.400647281903	-0.74348335596	-0.534116787537	1.16606189713
Stravinsky	1	26	1.00180473938	0.241421947414	-0.905254875864	-1.24353887277	-0.67605897874	-0.0425508990955	0.502694464111	0.534015175994	0.319439671882	0.213722353216	0.683413017691	0.00566332797361	0.339495066418	0.0433038213777	0.170184539947	0.384091619813	0.320526559794	0.109684293991	0.107661972356	0.0769379222316	-0.353415967553	-0.162100755379	-0.219756029818	0.24900232042	-0.117775736121	0.186577359545	0.614056431475	0.318731771617	-0.0212191279214	-0.191269464796	0.0289891881111	-0.350207346069	-0.264367884801	-0.605042446781	0.545586625468	0.0275866404162	0.910348720606	0.111786394306	0.546430027716	-0.541859894732	1.54713383181	0.448914401038	0.485723379869	0.42052955982	-0.675848184991	-0.515507709458	0.932044119756
Stravinsky	1	28	1.09665209255	0.359700826752	-1.13771863192	-1.13493276943	-0.477405946367	0.288520622348	0.516007931754	0.305890189622	0.247351210914	0.156082156132	0.495537284479	-0.0542314671734	0.36500650275	-0.00657221374056	0.109590010418	0.196978389863	0.243916302701	0.0728853093957	0.0787212902784	0.0316538679823	-0.456963949419	-0.384650930889	-0.32435163814	0.0108723494413	-0.146242136161	-0.0776072999499	0.499409544299	0.306791290576	0.0453720458023	-0.116350619935	-0.0828191526585	-0.307297154555	0.0881796728391	-0.401303922667	0.524748697941	0.196104672623	0.745070787604	0.172772448162	0.444872570535	-0.182962792148	1.18953304124	0.326398162732	0.352416849103	0.486972104981	-0.445829294979	-0.386842173716	0.635859379672
Stravinsky	1	30	1.19343240843	0.474137331826	-1.23378789053	-0.868980463691	-0.166417380514	0.536302607255	0.50347187293	0.1633777573	0.155516043981	0.0538518425774	0.229092158465	-0.0923277922781	0.396478903699	-0.00747803043901	0.107955455309	0.0812531956975	0.208437994383	0.0601620192303	0.0787438764598	0.0193135790248	-0.460969630998	-0.538571615478	-0.295487311643	-0.160173983369	-0.0573384501186	-0.250254125918	0.400288341371	0.341823596617	0.179138430879	0.0532520303948	-0.119503832091	-0.169481884086	0.370242659954	-0.163271764919	0.504168115023	0.387021662303	0.625691368989	0.265094412209	0.319940213313	0.201082631941	0.845998883196	0.35033799693	0.252651223534	0.553194291792	-0.132168231591	-0.167836311077	0.420391693755
Stravinsky	1	32	1.22927029363	0.517996308976	-1.15462888678	-0.45844939906	0.156817550317	0.535737399537	0.489469057536	0.149923596408	0.15007749983	0.0118157646922	-0.0126034782632	-0.0975026825507	0.411835198646	0.092084560954	0.195856007317	0.0824824394201	0.250864027007	0.104628262572	0.11790569153	0.0573223959002	-0.325477939622	-0.527273296559	-0.103900696949	-0.1833294018	0.153934938064	-0.250075086163	0.31181040286	0.371530740513	0.35062084416	0.299521020654	-0.0275642072352	0.0638991155909	0.541429826046	0.111396876767	0.508575528494	0.549595519028	0.581639122686	0.3662715238	0.191221573498	0.526041553196	0.60118585251	0.493002728546	0.250714871552	0.596249334949	0.218016064205	0.124586568375	0.408362732066
Stravinsky	1	34	1.09232620544	0.423479094081	-0.968475578893	-0.0323393132782	0.332034255723	0.239823500365	0.48490585181	0.241632525012	0.29031015156	0.075983719714	-0.141163885885	-0.0911096378676	0.346073929157	0.230297408725	0.314882779851	0.130959546454	0.333786900146	0.184095842467	0.167772719978	0.122932663709	-0.089744619139	-0.344017653823	0.176135752853	-0.0779635783649	0.378887980131	-0.113535751893	0.2036627821	0.31987591962	0.471293948158	0.510068959929	0.172017202992	0.336893681018	0.512883320809	0.286947776675	0.480236892867	0.600234220348	0.555128942685	0.414683145068	0.0368393755647	0.704093153347	0.462818072141	0.65428780209	0.317739126984	0.598559996948	0.557023968419	0.402354630958	0.57334934868
Stravinsky	1	36	0.681094523034	0.150628689385	-0.805902310053	0.185258084478	0.199182950868	-0.291975575961	0.458786473687	0.339225824046	0.545928255108	0.165328027521	-0.137177074899	-0.104223992763	0.140839872259	0.268397048479	0.338896139907	0.0932891864424	0.35141521713	0.21852084074	0.175701610907	0.159162107541	0.153973283409	-0.0618060726763	0.382646930059	0.0414838454069	0.426145719127	0.0218100046515	0.0169590652147	0.116756269053	0.419607496145	0.501263660497	0.345739570815	0.516966292794	0.188040631221	0.165162345422	0.304151560531	0.436439762475	0.437812692915	0.330819894779	-0.190264629694	0.65352699919	0.334251539552	0.68785134725	0.31318737577	0.526103620212	0.788739928156	0.499859230819	0.72771990582
Stravinsky	1	38	0.012459010598	-0.278644727122	-0.750618981809	0.0376517814661	-0.308199054984	-0.965958001037	0.354270242558	0.326598883037	0.821961821056	0.141565900742	-0.0654471652359	-0.150786608737	-0.191137709984	0.11517657314	0.180243912051	-0.102996210482	0.210211381266	0.133317880651	0.110210932315	0.119162379493	0.338133463262	0.234895840638	0.38052071023	0.0567615008751	0.163227756757	0.0274040041548	-0.292396975388	-0.24836012375	0.134835595736	0.155534459735	0.330613501541	0.483214896436	-0.436373488967	-0.3484643122	-0.0657699699809	0.0203766660229	0.158229550133	0.0819442743724	-0.487909837901	0.369668097731	0.078221705784	0.48308467606	0.0928322663591	0.354191431966	0.797497424736	0.282399892988	0.651783430842
Stravinsky	1	40	-0.729065360262	-0.767819684167	-0.781947246886	-0.416213112544	-1.10974829695	-1.70221699593	0.138128208053	0.151712275804	1.00766895551	-0.0565677001451	-0.0309388147048	-0.237897396312	-0.559419373733	-0.18236781341	-0.126235661045	-0.405086280024	-0.088815565295	-0.0752489097146	-0.00578182985485	0.0046849115456	0.470994111851	0.504374391909	0.171892190333	-0.0647518217464	-0.357047753506	-0.115274164728	-0.70869043032	-0.710378643152	-0.318473735327	-0.46499938675	0.0542421792188	0.222512179552	-1.22739255478	-1.15008947537	-0.529897898309	-0.55258631791	-0.252115391073	-0.277372386052	-0.757201797512	-0.028419407159	-0.391174401225	0.0305020121254	-0.359023404049	0.10229125429	0.534945974534	-0.223353377149	0.247721973344
Stravinsky	1	42	-1.28397731831	-1.17487788424	-0.800592240403	-0.920275404143	-2.00742216016	-2.43173770449	-0.1678036549	-0.142000890019	1.01781702755	-0.350145996308	-0.0924222358637	-0.377088528502	-0.852113825578	-0.470589007902	-0.449670733739	-0.692078483497	-0.448984797427	-0.338417469389	-0.111515825808	-0.138667445096	0.609801637091	0.742597103497	-0.105237181741	-0.259766624945	-0.918906782394	-0.316411707959	-1.15315149618	-1.16711614037	-0.783504054331	-1.14294343624	-0.408589218452	-0.16750506315	-1.98591519744	-2.00055266863	-0.906425895085	-1.08942174232	-0.66642903689	-0.63153195816	-0.851778461812	-0.35655459408	-1.04455821524	-0.57633434763	-0.901331418074	-0.17150316437	0.0741516731279	-0.81815100157	-0.393932467976
Stravinsky	1	44	-1.48449934196	-1.37942634521	-0.68766276434	-1.18624429661	-2.77235843172	-3.08108944111	-0.493944515085	-0.451623608595	0.838822975666	-0.581475646364	-0.210142599881	-0.557230725165	-0.999218987211	-0.601836377498	-0.664601057556	-0.870356910238	-0.749999002922	-0.566146637268	-0.156720537057	-0.25567849025	0.790007922679	0.945773873011	-0.281281126288	-0.428837638854	-1.29424082085	-0.458993609258	-1.51833363946	-1.52392319882	-1.10550995733	-1.63669378718	-0.875196752932	-0.553442141813	-2.54981180481	-2.67174182978	-1.0572339306	-1.41185707947	-0.937727942446	-0.866019892177	-0.681385743093	-0.47736522375	-1.72575196471	-1.18269687383	-1.32440361088	-0.395830131042	-0.414786280957	-1.2558857191	-1.03921085377
Stravinsky	1	46	-1.3494063413	-1.34732714233	-0.35917875834	-1.05704437537	-3.2361227128	-3.57849688621	-0.747851215391	-0.674569296329	0.560815531424	-0.631197526747	-0.285644591964	-0.715608908257	-0.99806564727	-0.522018532628	-0.724206440474	-0.908874783214	-0.917552556648	-0.695059850394	-0.130820919178	-0.309643761413	0.987986251995	1.09624147961	-0.264113654723	-0.500728651562	-1.38098705565	-0.469240338233	-1.71441204374	-1.71287400086	-1.20724113732	-1.80687989105	-1.16676401221	-0.840062541578	-2.8390738379	-3.04820363747	-0.954974131765	-1.4461965667	-0.985143936526	-0.914956938153	-0.271658406085	-0.361466146011	-2.21251141376	-1.62608913511	-1.46603055246	-0.499287548747	-0.745511942727	-1.386190475	-1.43399633249
Stravinsky	1	48	-1.04183835988	-1.14501026248	0.193342657272	-0.558182533427	-3.34254068434	-3.87557713668	-0.846072862055	-0.748038635317	0.339149705782	-0.484760651798	-0.252980553632	-0.765341373832	-0.896996361611	-0.275395134968	-0.658469578366	-0.818820131238	-0.942792909911	-0.704277199633	-0.0539147682315	-0.290902050316	1.1478571047	1.18280132483	-0.0787322155458	-0.457424615846	-1.23085615226	-0.333037514767	-1.70835117029	-1.70766421313	-1.10519664029	-1.66205260953	-1.21624378746	-0.99370954717	-2.84615589193	-3.13194219039	-0.664337393521	-1.2342173234	-0.829305622309	-0.778787445893	0.261339313882	-0.0720362452826	-2.33559824642	-1.79503058385	-1.28331332944	-0.430827857799	-0.808110071256	-1.20641800809	-1.44344369224
Stravinsky	1	50	-0.745391968661	-0.895310580658	0.894655956404	0.159812455457	-3.14844123285	-3.96777495465	-0.757705233632	-0.663590344574	0.290584665755	-0.210459939254	-0.130465190487	-0.658719898212	-0.758025377983	0.0488337699462	-0.533568266033	-0.633039698515	-0.861090148796	-0.607540173118	0.0454471083535	-0.21390697302	1.23062862116	1.21749213162	0.163683800811	-0.325203603267	-0.979944049586	-0.0796885671231	-1.53692540179	-1.54332918196	-0.877597610386	-1.3193045284	-1.08301670504	-1.02316531634	-2.62058949691	-2.98974360882	-0.28498726437	-0.879872344109	-0.557496519569	-0.516361902157	0.788418607399	0.288355229405	-2.07899019203	-1.68531117849	-0.862058976359	-0.200155076037	-0.627219968874	-0.821701738518	-1.11971711498
Stravinsky	1	52	-0.558981297186	-0.705908504317	1.6190369137	0.915225652039	-2.78803611681	-3.89856478366	-0.537633756102	-0.466314710815	0.416548273656	0.100788713065	0.00873107777282	-0.41844027591	-0.625955306117	0.366945994752	-0.417548519437	-0.400960115054	-0.718898242496	-0.436563407977	0.141410710945	-0.109109266402	1.23388927637	1.22263887285	0.332154152475	-0.154599567962	-0.75223123764	0.236806848173	-1.27888346799	-1.3037398193	-0.614781920955	-0.921678628449	-0.874605097119	-0.955777083708	-2.25838812599	-2.70439341544	0.0992566593078	-0.48259672037	-0.254092100851	-0.212213638486	1.23533563176	0.629516333987	-1.58517616796	-1.41286030056	-0.362397960442	0.108025939002	-0.345775376016	-0.371048245706	-0.642960503176
Stravinsky	1	54	-0.476785690388	-0.614348903816	2.23267126178	1.55739713867	-2.40857108325	-3.73251313211	-0.307239515633	-0.233235806859	0.629569216694	0.373489769122	0.106470314676	-0.121280878232	-0.517669495127	0.616629304732	-0.353888323524	-0.178121155123	-0.550742204028	-0.226825648038	0.21406606689	-0.00864505389647	1.17805859742	1.20855802096	0.347230139415	0.00244177724669	-0.597956148648	0.551388280357	-1.00096715715	-1.06023648385	-0.379903576443	-0.564509062362	-0.667498530702	-0.828490082311	-1.86478587222	-2.34430679813	0.439809818531	-0.106036872638	0.0440375559567	0.0670046960663	1.59349436116	0.897797924137	-1.06467297053	-1.14547338546	0.075761054295	0.38304440404	-0.136484357362	0.031878872783	-0.186673609375
Stravinsky	1	56	-0.440386398531	-0.581868909344	2.61015706203	1.98102971791	-2.08633580134	-3.50422834664	-0.178041637224	-0.032868358271	0.847054949249	0.558635145714	0.157408019389	0.141372217723	-0.421932129527	0.754958145282	-0.337292559725	-0.00353553836665	-0.376407074657	-0.0131494586473	0.254576367461	0.0696117833411	1.08589276899	1.17032508711	0.225570532389	0.116831921531	-0.492362647663	0.801924345207	-0.720237269238	-0.816712258345	-0.194942257932	-0.268231347455	-0.487809788398	-0.678473470155	-1.48479596863	-1.9319125425	0.704625023324	0.212049354406	0.336281601639	0.294323544398	1.87048800791	1.06447246732	-0.671546920453	-0.989027774026	0.398725635308	0.557905007382	-0.100000736004	0.322621429348	0.174125378159
Stravinsky	1	58	-0.391497384411	-0.532470259295	2.64175880163	2.12469952056	-1.77847691925	-3.18475232741	-0.17622084245	0.106123916173	1.0411655612	0.637281174805	0.191403868501	0.314097227513	-0.305670327131	0.762808840343	-0.319991162912	0.112604205504	-0.210974884864	0.169019295296	0.266812832816	0.126398653996	0.969309989224	1.0952649434	0.059116695942	0.19058160974	-0.382509124537	0.941102436642	-0.41749623758	-0.530284469395	-0.0508519469225	-0.00610363322926	-0.329169244235	-0.523039376384	-1.06610831723	-1.42986892599	0.85348796345	0.445097083459	0.614299532921	0.463951391335	2.03186350101	1.10054332415	-0.429391426607	-0.930832719244	0.622181725335	0.626443053719	-0.222985203776	0.478578044441	0.449313665657
Stravinsky	1	60	-0.287136614882	-0.406182022992	2.27427017264	1.985449796	-1.373426142	-2.70377341731	-0.23577179725	0.193450901479	1.20194455314	0.615863907167	0.239825608494	0.411984020347	-0.138491351599	0.655665602753	-0.262323350153	0.174565411006	-0.0714591236168	0.28672810516	0.258450007725	0.169002277624	0.824868555752	0.964011345973	-0.0664394476115	0.233082528956	-0.24812448095	0.937733435197	-0.0913143118549	-0.193868473123	0.0719513305593	0.242466391395	-0.17235688024	-0.349816830371	-0.519273790255	-0.792400411297	0.849267904942	0.580623620969	0.829020822546	0.554372475311	1.99579917171	0.974468711535	-0.267630077203	-0.896702281731	0.76219441159	0.601174280706	-0.421227956136	0.501321939485	0.658935437734
Stravinsky	1	62	-0.1113647454	-0.196351611652	1.57744875093	1.64018292452	-0.808102791495	-2.01222704235	-0.264629533966	0.248963022359	1.29667761899	0.515080976682	0.318426396308	0.495013524992	0.0758246515431	0.483029194379	-0.174154199628	0.182186843975	0.026404596777	0.319091317577	0.231499644185	0.196585513114	0.642970083211	0.759364401852	-0.135885320167	0.231856701582	-0.12911255923	0.776809901973	0.209786452446	0.121311090483	0.189066497366	0.465198591065	-0.00234038324771	-0.134627120683	0.167076551059	-0.0537790123571	0.693816131939	0.628158020163	0.898714921912	0.522493658577	1.69414733065	0.687450463155	-0.125233946282	-0.844894707937	0.799704634094	0.481180737417	-0.614793047073	0.412246253062	0.786266436179
Stravinsky	1	64	0.0955904269618	0.0478464067224	0.754011164196	1.2328493037	-0.138119694189	-1.12530594987	-0.221218395181	0.271361346472	1.29324132725	0.366381984292	0.416802659856	0.591386234854	0.293590936174	0.303193184284	-0.0948742461823	0.136250965219	0.0760211519557	0.266150710734	0.18459805416	0.197923554011	0.427373545386	0.490095474711	-0.183623749572	0.161551533326	-0.0864006734635	0.473574916923	0.422816250808	0.327460562802	0.304850580299	0.635489743771	0.179563019471	0.129338688599	0.875540052799	0.652238756852	0.437394221939	0.615503771627	0.762411558382	0.350840100871	1.14946065257	0.314683746576	-0.00289230636329	-0.777676727467	0.712128082293	0.278398553848	-0.755160455354	0.262723266437	0.794508606706
Stravinsky	1	66	0.237429121841	0.250819969553	0.0289327672991	0.904606261694	0.49834152967	-0.114566914241	-0.138835321504	0.230257734644	1.19136226059	0.20723799634	0.489365087294	0.650844466471	0.455035582499	0.14620798896	-0.0488906592738	0.0515413862348	0.0811096567713	0.147242316522	0.119516665738	0.159535940889	0.20393324106	0.195643739999	-0.228769900715	0.0193075029253	-0.136621532004	0.0825743501426	0.524259169316	0.406147770803	0.399828348108	0.730878438139	0.355508808354	0.417503104503	1.42381355905	1.17818672719	0.143635120696	0.565323907299	0.436944768326	0.0944414546837	0.489378287083	-0.0114042674382	0.0689339141471	-0.684237057493	0.508518663387	0.054408947891	-0.801370171749	0.122245749756	0.656877355053
Stravinsky	1	68	0.223267135438	0.348656074903	-0.507251173643	0.708591386775	0.966279369049	0.917663957507	-0.0889805835473	0.0954566360632	1.00136099288	0.0578303290454	0.475205931731	0.591652583206	0.51294582584	0.000288823934566	-0.0425356286913	-0.0556660592352	0.0420730923787	-0.0115046468952	0.0392953182869	0.074521116204	0.00501177946116	-0.0845906562965	-0.261918450334	-0.168541784864	-0.245573820926	-0.327545735429	0.526383512831	0.401656968386	0.421771412929	0.718166871405	0.492064755943	0.680758039094	1.67093097017	1.45444732077	-0.150728272896	0.464373331666	0.0171468819671	-0.146073140196	-0.131209168128	-0.193550646476	0.0628476179468	-0.534586353934	0.208718572254	-0.106087976181	-0.719404159115	0.025328175007	0.352373647393
Stravinsky	1	70	0.042890616566	0.320983499778	-0.938248241472	0.587077329338	1.18862983203	1.85186941745	-0.121847993831	-0.119291704801	0.715954481418	-0.0974419607476	0.348634943049	0.393194511654	0.45234484328	-0.161819251282	-0.0869972428818	-0.18757811942	-0.0552158362611	-0.185437467621	-0.0550674834713	-0.0508591948903	-0.154999592408	-0.338647924736	-0.289296753516	-0.374599129767	-0.381507519773	-0.711612423893	0.439781098492	0.350619495115	0.311044990398	0.551481390795	0.535668746848	0.86221425835	1.57624693559	1.49517846533	-0.435851080011	0.271592822803	-0.383231917052	-0.305384982102	-0.628743867694	-0.247508744249	-0.0508461491719	-0.341757386491	-0.190161074852	-0.167307945688	-0.525872645753	-0.0633853199764	-0.136947188314
Stravinsky	1	72	-0.213064697972	0.207349496927	-1.40210346033	0.431498850187	1.15751348878	2.57582965889	-0.228505662071	-0.345162791342	0.330708214732	-0.286147419753	0.146331676391	0.123990749725	0.29798934436	-0.34603302489	-0.190399948373	-0.351895128033	-0.220780473463	-0.34893733909	-0.158474947293	-0.195311778951	-0.287543975799	-0.575782262404	-0.347702600731	-0.584258603451	-0.541187289141	-1.05141382197	0.27343113484	0.263161250443	0.0509048575109	0.220998592604	0.429199977263	0.912715192464	1.19580949759	1.35392307657	-0.698832863977	-0.0184727596067	-0.692811019025	-0.390671813076	-1.00977966385	-0.264934037172	-0.29645257252	-0.18222926476	-0.692120806664	-0.172210475257	-0.301460777015	-0.20486193934	-0.78713367976
Stravinsky	1	74	-0.404937880506	0.0870133714319	-1.94255533715	0.16920878824	0.930788433741	3.02639818583	-0.344368889011	-0.496721516721	-0.114806968776	-0.501433641324	-0.0654633983831	-0.120021030079	0.102107974889	-0.529329860597	-0.330381617333	-0.532194198861	-0.427872104257	-0.478827039429	-0.255409725878	-0.331293101615	-0.416166378368	-0.804578315163	-0.45675688118	-0.779620285587	-0.71669794168	-1.32986054255	0.0612813758313	0.160421550529	-0.308891127724	-0.204424229029	0.164786488621	0.803071620416	0.651492147218	1.10321719615	-0.914996690085	-0.329684741091	-0.899508722148	-0.438081966295	-1.30265772707	-0.300894915333	-0.652266338114	-0.130548775077	-1.24840732076	-0.191321586629	-0.129893618062	-0.407470683741	-1.49577358276
Stravinsky	1	76	-0.427821905086	0.0280203340085	-2.45783603688	-0.178097524084	0.619058253382	3.20154867141	-0.387370918221	-0.52530620941	-0.53088174063	-0.694429895156	-0.248554501945	-0.283024102362	-0.0820553385402	-0.677428875053	-0.457366289111	-0.687088756676	-0.613061948478	-0.567760807231	-0.325600384505	-0.43984864062	-0.55568849917	-1.01833854812	-0.576229724725	-0.92809553828	-0.863083400183	-1.51836331398	-0.138771152732	0.0816489656181	-0.671681092963	-0.601045498275	-0.176344627767	0.53743035785	0.10345158327	0.840747913795	-1.06980828154	-0.545490970619	-1.02026298881	-0.457181422207	-1.49117535922	-0.321876106483	-1.02558750822	-0.190247651604	-1.74001490399	-0.243392734487	-0.0270407921461	-0.603233519786	-2.10161397614
Stravinsky	1	78	-0.264598010051	0.0551045865436	-2.75669739946	-0.488447929227	0.350187472105	3.12768302313	-0.308802178292	-0.442239506622	-0.817301136681	-0.815750106923	-0.411868902758	-0.350586617834	-0.215748666577	-0.753745985621	-0.521754983809	-0.773946366479	-0.713148433758	-0.622619689523	-0.353801178963	-0.515011147628	-0.696882966862	-1.18944334782	-0.625868956276	-0.991776520451	-0.912272846262	-1.58607787658	-0.270800473501	0.0495196005605	-0.929710825132	-0.853336887135	-0.460419138941	0.162918063139	-0.273458876701	0.683633149826	-1.16261740192	-0.593128920145	-1.05671129301	-0.429899023395	-1.52521837739	-0.264859267585	-1.2803563846	-0.293833443712	-2.01569443189	-0.269275274459	0.0590388790859	-0.691170533225	-2.44418976427
Stravinsky	1	80	0.0250861548513	0.159784244387	-2.67481990411	-0.602817916705	0.226059100557	2.8351837574	-0.123339608244	-0.300667004069	-0.915340669578	-0.845446946724	-0.570630260474	-0.306870120205	-0.272531610676	-0.717989682352	-0.489974754554	-0.764456094421	-0.696236498409	-0.639967354886	-0.332068820981	-0.552783592697	-0.804460600361	-1.2759968951	-0.542023678912	-0.939951719551	-0.812960545694	-1.5061440428	-0.299322610852	0.0597445851843	-1.00397449235	-0.902463634115	-0.594532827516	-0.237815513957	-0.334378450228	0.736582203749	-1.17334091936	-0.477586608561	-0.980598590806	-0.344088828482	-1.38407745105	-0.1189774351	-1.30545774393	-0.356088437358	-1.95752452978	-0.183858213288	0.187929766759	-0.596409814952	-2.42201755196
Stravinsky	1	82	0.352646333861	0.31848386075	-2.19067644181	-0.437479056138	0.299983112865	2.37887851828	0.106541920866	-0.15869208714	-0.833224390364	-0.775847576166	-0.696915389413	-0.125804733625	-0.241433828745	-0.54680198579	-0.355933761722	-0.65290086885	-0.565982736831	-0.593119877928	-0.260063906784	-0.542764259201	-0.836416842435	-1.24755691708	-0.318924675458	-0.759405725284	-0.562431119358	-1.25995695008	-0.215200334143	0.109745686241	-0.883180325956	-0.763117367339	-0.583858778126	-0.571421518807	-0.0365205739305	1.04705492823	-1.0485141786	-0.251609948208	-0.762717483468	-0.208679053679	-1.10567811898	0.0678552961723	-1.08145155956	-0.322596233318	-1.54058424191	0.0486653179912	0.379245587757	-0.305945110399	-2.03227316831
Stravinsky	1	84	0.638575343403	0.493430892478	-1.45926280913	-0.0613246682706	0.565142355318	1.87336939141	0.314642452524	-0.0526362263058	-0.632562048668	-0.595511001765	-0.732885887547	0.176331360204	-0.139854067622	-0.273800484201	-0.156604767715	-0.469643581597	-0.356671413161	-0.458709016188	-0.151488558908	-0.478436543672	-0.775320619654	-1.11415323957	-0.0171157327927	-0.471830498583	-0.219152523306	-0.8628693174	-0.0368106633575	0.213442378506	-0.630508628408	-0.507426414161	-0.500621542099	-0.763094909426	0.51304113718	1.57122942447	-0.749904806713	0.0207464264214	-0.415936037378	-0.0452864966236	-0.751217327857	0.244105482335	-0.695369928895	-0.179142116013	-0.85882099607	0.382230296007	0.611230818315	0.123490716737	-1.38221125024
Stravinsky	1	86	0.833051148206	0.637381754005	-0.718375581416	0.34137095173	0.938129516898	1.48938143619	0.457748032053	0.00610225292176	-0.392128128012	-0.319777957021	-0.659035965516	0.499657756199	-0.00920892094558	0.00537627784504	0.0411178052	-0.277133940103	-0.126792539659	-0.254549116583	-0.0367461324498	-0.37234884002	-0.640842903456	-0.927372641208	0.261124418045	-0.143646114147	0.114575736019	-0.392391499402	0.192224552367	0.377145381374	-0.338386440249	-0.219884935509	-0.412350760721	-0.780621498907	1.10162991005	2.17642564724	-0.312322864946	0.280146964711	-0.00929655303359	0.119386717164	-0.365843484989	0.393684343413	-0.289349322191	0.0605270764777	-0.0955933226181	0.707512958292	0.837966618873	0.583315264749	-0.656133920899
Stravinsky	1	88	0.931389865185	0.718377090818	-0.133630848726	0.604640663788	1.27995912585	1.38091753262	0.509799419292	0.018225915794	-0.1723121164	-0.0196910700598	-0.534266293894	0.707010501436	0.112944878402	0.192313184936	0.194817844528	-0.125739927235	0.06655240952	-0.0354852006654	0.0525076514677	-0.250159383294	-0.471725176166	-0.748783202319	0.430790141689	0.141079340985	0.353048716937	0.0351554356505	0.410918076382	0.572678141596	-0.0652808171619	0.0514347011284	-0.344889050501	-0.643458788029	1.54220278037	2.69264259205	0.166907920268	0.490615432988	0.363653288308	0.258717900071	0.0146029967355	0.531418582383	0.00971787368172	0.353519158149	0.559610388486	0.896938113987	1.00299165218	0.963527653656	-0.0380167704053
Stravinsky	1	90	0.966580804107	0.737501131009	0.281063490976	0.696879904885	1.48787375326	1.56723314217	0.457284453509	-0.0115125811272	0.00441513009641	0.218689547871	-0.456078248922	0.722641451227	0.214080358917	0.258934503208	0.327248232101	-0.00640708581359	0.209880859782	0.155947532796	0.10745489237	-0.127522380166	-0.30268970623	-0.616494450739	0.488727843981	0.334376332856	0.498810416293	0.338694732194	0.559089811425	0.743835973996	0.192290597456	0.315279942631	-0.29013276349	-0.405429034681	1.78973202503	2.99303721715	0.591728614457	0.660513453193	0.633446897733	0.356184856022	0.340246445771	0.682036400573	0.132004088293	0.623142122495	1.00205674783	0.864818664076	1.06376562494	1.21819604656	0.372402020907
Stravinsky	1	92	0.960625597142	0.711710988685	0.601807616237	0.712203506855	1.57766093178	1.87042986879	0.32151286064	-0.0653928827671	0.144179661418	0.368718385169	-0.472332955501	0.580422407814	0.30071433676	0.256748514724	0.496704670951	0.135583105077	0.345449630584	0.323573481498	0.145757124047	-0.00201422231321	-0.160052387698	-0.536191816591	0.520065929184	0.450421129132	0.646879768126	0.519071351902	0.601736677124	0.837455983752	0.474049422123	0.614437171288	-0.216259921247	-0.121442140765	1.93172487972	3.04593421673	0.90602931827	0.82557857011	0.774071170881	0.411275838123	0.555406599421	0.857189146019	0.0837415378808	0.790988417597	1.23976396372	0.623307573975	1.02808246948	1.38603027691	0.591423486594
Stravinsky	1	94	0.879087034354	0.643743647513	0.871112845215	0.744822316941	1.64697186051	2.01291194287	0.174073191226	-0.103093096557	0.244632314873	0.473140796981	-0.524557249103	0.379904791357	0.378934923391	0.252304657461	0.717279824149	0.324904937111	0.517364361566	0.488166334372	0.183734489509	0.12640369783	-0.070677792492	-0.494779458636	0.616754551496	0.529342441264	0.888253166939	0.620313003297	0.53840456239	0.825822324607	0.797665401583	0.966801115172	-0.0727075198612	0.169433464609	2.0568111442	2.88846588199	1.07988090253	0.988012267615	0.785943274344	0.434043197525	0.632391640212	1.0306567777	-0.0490013551937	0.834918711442	1.33406595881	0.286141610617	0.963002575166	1.52859879608	0.701606759676
Stravinsky	1	96	0.659467850684	0.522676860654	1.04994653498	0.775441262982	1.75057452906	1.82583484705	0.0948719299826	-0.0830942083341	0.2717947022	0.572915407496	-0.48729754834	0.207694970125	0.4447727155	0.264539907976	0.912319792612	0.500888894635	0.695933689856	0.62842083517	0.20645536405	0.23275269427	-0.0642527328553	-0.480802126504	0.77424906079	0.574389409092	1.19488158744	0.65287865239	0.389949227385	0.70635021699	1.11320466748	1.31112957398	0.177898148696	0.435899954896	2.14043741289	2.55310007387	1.08874310966	1.07718205897	0.681025423631	0.435083091892	0.588148882208	1.1338515328	-0.137150162546	0.811179949178	1.3143490185	0.00114622648916	0.950129957089	1.64156030983	0.76163828349
Stravinsky	1	98	0.304227128838	0.354112984717	1.09411692129	0.700480248895	1.83836584468	1.37277800937	0.0990003830987	-0.00971826737876	0.194389555265	0.646396467682	-0.27922959553	0.103517595201	0.492915540439	0.273874623325	0.965640127856	0.562228855128	0.7774659084	0.676181208845	0.177075160074	0.276822964211	-0.152218849391	-0.490029290014	0.884121539622	0.542317859096	1.41639795699	0.583746982859	0.194583076039	0.502345728233	1.32483462916	1.52836612674	0.517426648426	0.654512910835	2.08103800995	2.05077708057	0.932065502484	0.998599682674	0.498741960921	0.422658984606	0.473249018617	1.09881044509	-0.0729293926725	0.820783913933	1.163714617	-0.12741230287	1.02790736596	1.64577195826	0.769729374104
Stravinsky	1	100	-0.0630458826388	0.17779607069	1.06028808351	0.482450211465	1.83469595611	0.880155996291	0.125225405119	0.0567980848616	0.040115859864	0.637749383628	0.0653473108275	0.0796941070508	0.53226221955	0.276392564642	0.83726994937	0.48284466505	0.685582995001	0.591182367434	0.0840057233344	0.244849733697	-0.292968821896	-0.503477160807	0.852152229021	0.418077934605	1.4145976831	0.418750964605	0.0311352830305	0.282791724358	1.38217690675	1.55090911334	0.884261576842	0.835767115565	1.84612264456	1.44680345787	0.676063886716	0.738322865693	0.329093165755	0.412026850575	0.364076555534	0.92398421993	0.204292403248	0.961921483494	0.897771733786	-0.0516435769751	1.18566024183	1.48392655688	0.72699173794
Stravinsky	1	102	-0.258843050282	0.0507771242733	1.10150365076	0.235472016435	1.75319402453	0.563729704348	0.110718065765	0.0622215188356	-0.112016113982	0.536896151186	0.437205362937	0.137374335529	0.584608522538	0.300851945605	0.620031647637	0.366772453399	0.465511056492	0.431568060274	-0.0294162950962	0.179041422572	-0.390534535928	-0.467188265653	0.710777912919	0.289581152383	1.19864085166	0.27146411359	0.014299640471	0.156839502561	1.34268466432	1.44111571116	1.23399562507	1.02976687324	1.53783220396	0.904043464301	0.451286432247	0.400240939081	0.290631322388	0.428305339556	0.354582488097	0.684011511242	0.722503416566	1.28945625063	0.632717583622	0.252699327289	1.3950361435	1.20568788433	0.715222465875
Stravinsky	1	104	-0.180097750861	0.00912383301871	1.33346713417	0.112698889652	1.68097343623	0.477565244389	0.0624469107381	0.023746712734	-0.205894877095	0.407842513107	0.744549787164	0.252158768458	0.657459107006	0.371176618079	0.460513053222	0.361980305322	0.253346551874	0.324482458922	-0.0953825416156	0.153118384092	-0.354283568731	-0.31748192875	0.580668436334	0.307168212155	0.906763249126	0.307993910724	0.212573915505	0.196713239089	1.31179530189	1.32168534575	1.55934259734	1.26350819587	1.28022624343	0.569927277853	0.372403365186	0.11813287367	0.450665647821	0.479057424772	0.50616107142	0.455101001361	1.45039602069	1.76416599727	0.530652195884	0.780649176899	1.60208418552	0.921388510889	0.862405107319
Stravinsky	1	106	0.102430333114	0.0300745017497	1.71079890365	0.121165022978	1.64064530105	0.458707615582	0.0474436813896	0.012727992419	-0.250097056065	0.334107863107	0.951683587824	0.366775772042	0.718535608224	0.4751511728	0.429233224576	0.522659239784	0.155019965564	0.357833604538	-0.0800422613212	0.211442294423	-0.167395450363	-0.034602400036	0.5278890902	0.548157672312	0.660154186544	0.605599123553	0.55937311218	0.353036668627	1.32170859743	1.23093135552	1.83487604524	1.46306134733	1.07400385152	0.413857739706	0.455293110968	-0.0562041290441	0.752303348207	0.521569453831	0.787790251374	0.2476967348	2.22308061038	2.21513063231	0.666328872389	1.44502313169	1.69101652552	0.680142674008	1.21296146492
[truncated: 25,171 more rows]
[truncated: 69 more columns]
